# Supplementary material for: Facade-Based Bicelles as a New Tool for Production of Active Membrane Proteins in a Cell-Free System
Source: Int J Mol Sci. 2023 Oct 3;24(19):14864. doi: 10.3390/ijms241914864 (PMC10573531; doi:10.3390/ijms241914864)
Supplement: Supplementary file 1 [file ijms-24-14864-s001.zip]

Archive with 3 entries (3 files):
- GoncharukMV_Facades_CF-Blots.pdf
- GoncharukMV_Facades_CF-Datasets.xlsx
- GoncharukMV_Facades_CF-Supplementary.pdf
