# Supplementary material for: Facade-Based Bicelles as a New Tool for Production of Active Membrane Proteins in a Cell-Free System
Source: Int J Mol Sci. 2023 Oct 3;24(19):14864. doi: 10.3390/ijms241914864 (PMC10573531; doi:10.3390/ijms241914864)
Supplement: Supplementary file 1 [file ijms-24-14864-s001.zip › GoncharukMV_Facades_CF-Datasets.xlsx]

## Sheet: Figure-2
Blot_#	Sample ID	lipid1	[lipid1], mM	lipid2	[lipid2], mM	detergent	[detergent]RM, mM	[detergent]FM, mM	fraction	value
3	20-1	-	-	-	-	-	-	-	total	1
3	20-1	-	-	-	-	-	-	-	soluble	0.015
3	20-1	-	-	-	-	-	-	-	active	0.055608
6	20-2	-	-	-	-	CHAPS	16.3	6	total	0.428
6	20-2	-	-	-	-	CHAPS	16.3	6	soluble	0.009
6	20-2	-	-	-	-	CHAPS	16.3	6	active	0.038442
5	20-4	-	-	-	-	F-EM	9	0.1	total	0.697
5	20-4	-	-	-	-	F-EM	9	0.1	soluble	0.232
5	20-4	-	-	-	-	F-EM	9	0.1	active	0.035484
6	20-5	-	-	-	-	F-EPC	12.5	0.5	active	0.06567
6	20-5	-	-	-	-	F-EPC	12.5	0.5	soluble	0.007
6	20-5	-	-	-	-	F-EPC	12.5	0.5	total	0.074
5	20-6	-	-	-	-	F-TFA	4.7	0.5	total	1.151
5	20-6	-	-	-	-	F-TFA	4.7	0.5	soluble	0.97
5	20-6	-	-	-	-	F-TFA	4.7	0.5	active	0.032844
5	20-7	-	-	-	-	F-TEM	6.7	0.5	total	0.711
5	20-7	-	-	-	-	F-TEM	6.7	0.5	soluble	0.706
5	20-7	-	-	-	-	F-TEM	6.7	0.5	active	0.034285
5	20-8	-	-	-	-	F-TEG	10	0.5	total	0.583
5	20-8	-	-	-	-	F-TEG	10	0.5	soluble	0.008
5	20-8	-	-	-	-	F-TEG	10	0.5	active	0.02828
3	20-9	DMPC	15	-	-	CHAPS	30	6	active	0.0575
3	20-9	DMPC	15	-	-	CHAPS	30	6	total	0.364
3	20-9	DMPC	15	-	-	CHAPS	30	6	soluble	0.031
3	20-10	DMPC	15	-	-	DHPC	30	15	total	0.336
3	20-10	DMPC	15	-	-	DHPC	30	15	soluble	0.198
3	20-10	DMPC	15	-	-	DHPC	30	15	active	0.162704
1	21-1	-	-	-	-	-	-	-	total	1
1	21-1	-	-	-	-	-	-	-	soluble	0.018
1	21-1	-	-	-	-	-	-	-	active	0.0904
4	21-5	-	-	-	-	DHPC	22.1	15	active	0.015158
4	21-5	-	-	-	-	DHPC	22.1	15	soluble	0.001
4	21-5	-	-	-	-	DHPC	22.1	15	total	0.014
4	21-6	-	-	-	-	DDM	19.6	0.17	total	0.002
4	21-6	-	-	-	-	DDM	19.6	0.17	soluble	0.002
4	21-6	-	-	-	-	DDM	19.6	0.17	active	0.006706
1	21-7	DMPC	15	-	-	F-EM	30	0.1	total	0.987
1	21-7	DMPC	15	-	-	F-EM	30	0.1	soluble	1.114
1	21-7	DMPC	15	-	-	F-EM	30	0.1	active	0.419723
2	21-8	DMPC	15	-	-	F-EPC	30	0.5	soluble	0.724
2	21-8	DMPC	15	-	-	F-EPC	30	0.5	active	0.117885
2	21-8	DMPC	15	-	-	F-EPC	30	0.5	total	0.753
2	21-9	DMPC	15	-	-	F-TFA	15	0.5	active	0.152533
2	21-9	DMPC	15	-	-	F-TFA	15	0.5	soluble	0.801
2	21-9	DMPC	15	-	-	F-TFA	15	0.5	total	1.028
1	21-10	DMPC	15	-	-	F-TEM	15	0.5	total	1.068
1	21-10	DMPC	15	-	-	F-TEM	15	0.5	soluble	0.907
1	21-10	DMPC	15	-	-	F-TEM	15	0.5	active	0.458412
2	21-11	DMPC	15	-	-	F-TEG	30	0.5	total	0.713
2	21-11	DMPC	15	-	-	F-TEG	30	0.5	soluble	0.021
2	21-11	DMPC	15	-	-	F-TEG	30	0.5	active	0.020754
100	22-1-30	-	-	-	-	-	-	-	soluble	0.057
100	22-1-30	-	-	-	-	-	-	-	active	0.010433
100	22-1-30	-	-	-	-	-	-	-	total	1
100	22-5-30	-	-	-	-	DHPC	22.1	15	total	0.001
100	22-5-30	-	-	-	-	DHPC	22.1	15	soluble	0.001
100	22-5-30	-	-	-	-	DHPC	22.1	15	active	0.033668
9	22-6	-	-	-	-	DDM	19.6	0.17	total	0.636
9	22-6	-	-	-	-	DDM	19.6	0.17	soluble	0.255
9	22-6	-	-	-	-	DDM	19.6	0.17	active	0.029777
10	22-7	-	-	-	-	CHAPS	16.3	6	active	0.026862
10	22-7	-	-	-	-	CHAPS	16.3	6	total	0.317
10	22-7	-	-	-	-	CHAPS	16.3	6	soluble	0.002
9	22-8	-	-	-	-	F-EPC	12.5	0.5	soluble	0.024
9	22-8	-	-	-	-	F-EPC	12.5	0.5	active	0.011555
9	22-8	-	-	-	-	F-EPC	12.5	0.5	total	0.013
9	22-9	-	-	-	-	F-TFA	4.7	0.5	total	0.923
9	22-9	-	-	-	-	F-TFA	4.7	0.5	soluble	0.597
9	22-9	-	-	-	-	F-TFA	4.7	0.5	active	0.009977
10	22-10	-	-	-	-	F-TEM	6.7	0.5	total	0.669
10	22-10	-	-	-	-	F-TEM	6.7	0.5	soluble	0.552
10	22-10	-	-	-	-	F-TEM	6.7	0.5	active	0.000886
9	22-11	-	-	-	-	F-TEG	10	0.5	active	0.03209
9	22-11	-	-	-	-	F-TEG	10	0.5	total	0.45
9	22-11	-	-	-	-	F-TEG	10	0.5	soluble	0.002
9	22-12	-	-	-	-	F-EM	9	0.1	active	-0.002365
9	22-12	-	-	-	-	F-EM	9	0.1	soluble	0.069
9	22-12	-	-	-	-	F-EM	9	0.1	total	0.239
7	23-2	DMPC	15	-	-	DHPC	30	15	total	0.067
7	23-2	DMPC	15	-	-	DHPC	30	15	soluble	0.022
7	23-2	DMPC	15	-	-	DHPC	30	15	active	0.140987
7	23-3	DMPC	15	-	-	CHAPS	30	6	active	0.047659
7	23-3	DMPC	15	-	-	CHAPS	30	6	total	0.207
7	23-3	DMPC	15	-	-	CHAPS	30	6	soluble	0.017
8	23-4	DMPC	15	-	-	F-EM	30	0.1	soluble	0.474
8	23-4	DMPC	15	-	-	F-EM	30	0.1	active	0.224178
8	23-4	DMPC	15	-	-	F-EM	30	0.1	total	0.63
6	23-5	DMPC	15	-	-	F-EPC	30	0.5	active	0.09163
6	23-5	DMPC	15	-	-	F-EPC	30	0.5	total	0.193
6	23-5	DMPC	15	-	-	F-EPC	30	0.5	soluble	0.21
7	23-6-1	DMPC	15	-	-	F-TEG	30	0.5	total	0.276
7	23-6-1	DMPC	15	-	-	F-TEG	30	0.5	soluble	0.002
7	23-6-1	DMPC	15	-	-	F-TEG	30	0.5	active	0.034401
10	24-1-1	-	-	-	-	-	-	-	total	1
10	24-1-1	-	-	-	-	-	-	-	soluble	0.031
10	24-1-1	-	-	-	-	-	-	-	active	0.000112
11	24-2	DMPC	15	-	-	DHPC	30	15	soluble	0.202
11	24-2	DMPC	15	-	-	DHPC	30	15	active	0.085678
11	24-2	DMPC	15	-	-	DHPC	30	15	total	0.285
11	24-3	DMPC	15	-	-	CHAPS	30	6	total	0.381
11	24-3	DMPC	15	-	-	CHAPS	30	6	soluble	0.015
11	24-3	DMPC	15	-	-	CHAPS	30	6	active	0.008952
12	24-4	DMPC	15	-	-	F-EM	30	0.1	total	0.893
12	24-4	DMPC	15	-	-	F-EM	30	0.1	soluble	0.704
12	24-4	DMPC	15	-	-	F-EM	30	0.1	active	0.573647
11	24-5	DMPC	15	-	-	F-EPC	30	0.5	active	0.060115
11	24-5	DMPC	15	-	-	F-EPC	30	0.5	total	0.439
11	24-5	DMPC	15	-	-	F-EPC	30	0.5	soluble	0.392
11	24-6	DMPC	15	-	-	F-TEG	30	0.5	active	0.017259
11	24-6	DMPC	15	-	-	F-TEG	30	0.5	soluble	0.005
11	24-6	DMPC	15	-	-	F-TEG	30	0.5	total	0.458
11	24-10	-	-	-	-	CHAPS	16.3	6	total	0.151
11	24-10	-	-	-	-	CHAPS	16.3	6	soluble	0.002
11	24-10	-	-	-	-	CHAPS	16.3	6	active	0.004259
11	24-11	-	-	-	-	DHPC	22.1	15	total	0.004
11	24-11	-	-	-	-	DHPC	22.1	15	soluble	0.002
11	24-11	-	-	-	-	DHPC	22.1	15	active	0.002875
10	24-12	-	-	-	-	F-TEM	6.7	0.5	soluble	0.662
10	24-12	-	-	-	-	F-TEM	6.7	0.5	active	0.000124
10	24-12	-	-	-	-	F-TEM	6.7	0.5	total	0.698
13	25-1-1	-	-	-	-	-	-	-	total	1
13	25-1-1	-	-	-	-	-	-	-	soluble	0.009
13	25-1-1	-	-	-	-	-	-	-	active	0.140025
13	25-2	-	-	-	-	CHAPS	16.3	6	total	0.002
13	25-2	-	-	-	-	CHAPS	16.3	6	soluble	0.002
13	25-2	-	-	-	-	CHAPS	16.3	6	active	0.155272
13	25-3	-	-	-	-	DHPC	22.1	15	active	0.090745
13	25-3	-	-	-	-	DHPC	22.1	15	total	0.002
13	25-3	-	-	-	-	DHPC	22.1	15	soluble	0.002
13	25-4	-	-	-	-	F-EM	9	0.1	active	0.046508
13	25-4	-	-	-	-	F-EM	9	0.1	soluble	0.391
13	25-4	-	-	-	-	F-EM	9	0.1	total	0.689
13	25-5	-	-	-	-	F-EPC	12.5	0.5	total	0.002
13	25-5	-	-	-	-	F-EPC	12.5	0.5	soluble	0.002
13	25-5	-	-	-	-	F-EPC	12.5	0.5	active	0.113081
14	25-6	-	-	-	-	F-TFA	4.7	0.5	total	0.911
14	25-6	-	-	-	-	F-TFA	4.7	0.5	soluble	0.357
14	25-6	-	-	-	-	F-TFA	4.7	0.5	active	0.101926
14	25-7	-	-	-	-	DDM	19.6	0.17	soluble	0.024
14	25-7	-	-	-	-	DDM	19.6	0.17	active	0.030766
14	25-7	-	-	-	-	DDM	19.6	0.17	total	0.002
14	25-8	-	-	-	-	F-TEG	10	0.5	total	0.645
14	25-8	-	-	-	-	F-TEG	10	0.5	soluble	0.032
14	25-8	-	-	-	-	F-TEG	10	0.5	active	0.153942
17	26-1	-	-	-	-	-	-	-	total	1
17	26-1	-	-	-	-	-	-	-	soluble	0.023
17	26-1	-	-	-	-	-	-	-	active	0.024555
17	26-2	DMPC	15	-	-	DHPC	30	15	active	0.065818
17	26-2	DMPC	15	-	-	DHPC	30	15	total	0.141
17	26-2	DMPC	15	-	-	DHPC	30	15	soluble	0.103
18	26-6	DMPC	15	-	-	CHAPS	30	6	active	0.015075
18	26-6	DMPC	15	-	-	CHAPS	30	6	soluble	0.027
18	26-6	DMPC	15	-	-	CHAPS	30	6	total	0.263
18	26-10	-	-	-	-	CHAPS	16.3	6	total	0.03
18	26-10	-	-	-	-	CHAPS	16.3	6	soluble	0.033
18	26-10	-	-	-	-	CHAPS	16.3	6	active	0.01957
17	26-11	-	-	-	-	DHPC	22.1	15	total	0.002
17	26-11	-	-	-	-	DHPC	22.1	15	soluble	0.002
17	26-11	-	-	-	-	DHPC	22.1	15	active	0.02115
20	26-12	-	-	-	-	DDM	19.6	0.17	soluble	0.003
20	26-12	-	-	-	-	DDM	19.6	0.17	active	0.03278
20	26-12	-	-	-	-	DDM	19.6	0.17	total	0.02
14	27-1-1	-	-	-	-	-	-	-	total	1
14	27-1-1	-	-	-	-	-	-	-	soluble	0.059
14	27-1-1	-	-	-	-	-	-	-	active	0.022679
15	27-2	DMPC	15	-	-	DHPC	30	15	total	0.298
15	27-2	DMPC	15	-	-	DHPC	30	15	soluble	0.153
15	27-2	DMPC	15	-	-	DHPC	30	15	active	0.095207
16	27-6	DMPC	15	-	-	CHAPS	30	6	active	0.039502
16	27-6	DMPC	15	-	-	CHAPS	30	6	total	0.6418
16	27-6	DMPC	15	-	-	CHAPS	30	6	soluble	0.0928
15	27-10	DMPC	15	-	-	F-EPC	30	0.5	soluble	0.44
15	27-10	DMPC	15	-	-	F-EPC	30	0.5	active	0.170579
15	27-10	DMPC	15	-	-	F-EPC	30	0.5	total	0.52
16	27-11	DMPC	15	-	-	F-TFA	15	0.5	soluble	0.4408
16	27-11	DMPC	15	-	-	F-TFA	15	0.5	active	0.203387
16	27-11	DMPC	15	-	-	F-TFA	15	0.5	total	0.5687
14	27-12	DMPC	15	-	-	F-TEM	15	0.5	total	0.94
14	27-12	DMPC	15	-	-	F-TEM	15	0.5	soluble	0.859
14	27-12	DMPC	15	-	-	F-TEM	15	0.5	active	0.5385
20	28-1-1	-	-	-	-	-	-	-	total	1
20	28-1-1	-	-	-	-	-	-	-	soluble	0.033
20	28-1-1	-	-	-	-	-	-	-	active	0.021378
19	28-6	DMPC	15	-	-	CHAPS	30	6	soluble	0.011
19	28-6	DMPC	15	-	-	CHAPS	30	6	active	0.018119
19	28-6	DMPC	15	-	-	CHAPS	30	6	total	0.438
19	28-10	DMPC	15	-	-	F-EM	30	0.1	total	0.872
19	28-10	DMPC	15	-	-	F-EM	30	0.1	soluble	0.753
19	28-10	DMPC	15	-	-	F-EM	30	0.1	active	0.348633
23	29-1-1	-	-	-	-	-	-	-	total	1
23	29-1-1	-	-	-	-	-	-	-	soluble	0.002
23	29-1-1	-	-	-	-	-	-	-	active	0.060364
24	29-6	DMPC	15	-	-	CHAPS	30	6	active	0.049544
24	29-6	DMPC	15	-	-	CHAPS	30	6	total	0.652
24	29-6	DMPC	15	-	-	CHAPS	30	6	soluble	0.023
22	29-10	DMPC	15	-	-	F-EM	30	0.1	soluble	0.979
22	29-10	DMPC	15	-	-	F-EM	30	0.1	active	0.593183
22	29-10	DMPC	15	-	-	F-EM	30	0.1	total	1.011
23	29-13	DMPC	15	-	-	DHPC	30	15	total	0.338
23	29-13	DMPC	15	-	-	DHPC	30	15	soluble	0.172
23	29-13	DMPC	15	-	-	DHPC	30	15	active	0.112969
25	30-1	-	-	-	-	-	-	-	total	1
25	30-1	-	-	-	-	-	-	-	soluble	0.001
25	30-1	-	-	-	-	-	-	-	active	-0.007374
25	30-2	DMPC	-	-	-	LPN	50	-	active	0.283047
25	30-2	DMPC	-	-	-	LPN	50	-	total	0.786
25	30-2	DMPC	-	-	-	LPN	50	-	soluble	0.667
25	30-3	DMPC	15	-	-	CHAPS	30	6	active	0.000529
25	30-3	DMPC	15	-	-	CHAPS	30	6	soluble	0.005
25	30-3	DMPC	15	-	-	CHAPS	30	6	total	0.064
25	30-4	DMPC	15	-	-	DHPC	30	15	total	0.02
25	30-4	DMPC	15	-	-	DHPC	30	15	soluble	0.022
25	30-4	DMPC	15	-	-	DHPC	30	15	active	0.020995
26	30-5	DMPC	15	-	-	F-EM	30	0.1	active	0.267962
26	30-5	DMPC	15	-	-	F-EM	30	0.1	total	0.739
26	30-5	DMPC	15	-	-	F-EM	30	0.1	soluble	0.683
27	33-1-1	-	-	-	-	-	-	-	soluble	0.001
27	33-1-1	-	-	-	-	-	-	-	active	0.006044
27	33-1-1	-	-	-	-	-	-	-	total	1
27	33-3	DMPC	-	-	-	LPN	50	-	active	0.385967
27	33-3	DMPC	-	-	-	LPN	50	-	soluble	0.832
27	33-3	DMPC	-	-	-	LPN	50	-	total	0.935
27	33-4	DMPC	15	-	-	DHPC	30	15	total	0.089
27	33-4	DMPC	15	-	-	DHPC	30	15	soluble	0.055
27	33-4	DMPC	15	-	-	DHPC	30	15	active	0.022089
28	33-8	DMPC	15	-	-	F-EM	30	0.1	total	0.675
28	33-8	DMPC	15	-	-	F-EM	30	0.1	soluble	0.619
28	33-8	DMPC	15	-	-	F-EM	30	0.1	active	0.226372
29	34-2	-	-	-	-	-	-	-	soluble	0.003
29	34-2	-	-	-	-	-	-	-	active	0.032713
29	34-2	-	-	-	-	-	-	-	total	1
29	34-4	DMPC	-	-	-	LPN	50	-	total	0.975
29	34-4	DMPC	-	-	-	LPN	50	-	soluble	0.831
29	34-4	DMPC	-	-	-	LPN	50	-	active	0.645875
29	34-20	DMPC	15	-	-	F-EM	30	0.1	total	1.003
29	34-20	DMPC	15	-	-	F-EM	30	0.1	soluble	0.934
29	34-20	DMPC	15	-	-	F-EM	30	0.1	active	0.384263
30	34-6	DMPC	15	-	-	DHPC	30	15	active	0.143049
30	34-6	DMPC	15	-	-	DHPC	30	15	total	0.477
30	34-6	DMPC	15	-	-	DHPC	30	15	soluble	0.402
33	35-2	-	-	-	-	-	-	-	soluble	0.04
33	35-2	-	-	-	-	-	-	-	active	0.007846
33	35-2	-	-	-	-	-	-	-	total	1
33	35-3	DMPC	-	-	-	LPN	50	-	total	0.818
33	35-3	DMPC	-	-	-	LPN	50	-	soluble	0.696
33	35-3	DMPC	-	-	-	LPN	50	-	active	0.58505
33	35-20	DMPC	15	-	-	F-EM	30	0.1	total	0.861
33	35-20	DMPC	15	-	-	F-EM	30	0.1	soluble	0.88
33	35-20	DMPC	15	-	-	F-EM	30	0.1	active	0.368154
36	35-17	DMPC	30	-	-	-	-	-	active	0.010795
36	35-17	DMPC	30	-	-	-	-	-	total	0.387
36	35-17	DMPC	30	-	-	-	-	-	soluble	0.004
38	36-1-1	-	-	-	-	-	-	-	active	0.023544
38	36-1-1	-	-	-	-	-	-	-	soluble	0.001
38	36-1-1	-	-	-	-	-	-	-	total	1
37	36-20	DMPC	15	-	-	F-EM	30	0.1	total	1.13
37	36-20	DMPC	15	-	-	F-EM	30	0.1	soluble	1.12
37	36-20	DMPC	15	-	-	F-EM	30	0.1	active	0.455625
37	36-3	DMPC	-	-	-	LPN	50	-	active	0.804581
37	36-3	DMPC	-	-	-	LPN	50	-	total	1.016
37	36-3	DMPC	-	-	-	LPN	50	-	soluble	1.061
41	37-1	-	-	-	-	-	-	-	soluble	0.032
41	37-1	-	-	-	-	-	-	-	active	0.008758
41	37-1	-	-	-	-	-	-	-	total	1
41	37-3	DMPC	15	-	-	F-EM	30	0.1	active	0.345725
41	37-3	DMPC	15	-	-	F-EM	30	0.1	total	0.975
41	37-3	DMPC	15	-	-	F-EM	30	0.1	soluble	0.88
50	38-1-1	-	-	-	-	-	-	-	total	1
50	38-1-1	-	-	-	-	-	-	-	soluble	0.003
50	38-1-1	-	-	-	-	-	-	-	active	0.023572
49	38-4	DMPC	15	-	-	F-EM	30	0.1	total	0.983
49	38-4	DMPC	15	-	-	F-EM	30	0.1	soluble	0.794
49	38-4	DMPC	15	-	-	F-EM	30	0.1	active	0.355068
53	39-1	-	-	-	-	-	-	-	soluble	0.001
53	39-1	-	-	-	-	-	-	-	active	0.040164
53	39-1	-	-	-	-	-	-	-	total	1
53	39-3	DMPC	15	-	-	F-EM	30	0.1	total	0.564
53	39-3	DMPC	15	-	-	F-EM	30	0.1	soluble	0.539
53	39-3	DMPC	15	-	-	F-EM	30	0.1	active	0.231019
63	39-13-2	DMPC	15	-	-	F-TFA	15	0.5	total	0.712
63	39-13-2	DMPC	15	-	-	F-TFA	15	0.5	soluble	0.691
63	39-13-2	DMPC	15	-	-	F-TFA	15	0.5	active	0.297925
63	39-14-2	DMPC	15	-	-	F-TEM	15	0.5	active	0.365126
63	39-14-2	DMPC	15	-	-	F-TEM	15	0.5	total	0.689
63	39-14-2	DMPC	15	-	-	F-TEM	15	0.5	soluble	0.639
67	40-5-3	-	-	-	-	-	-	-	active	0.014309
67	40-5-3	-	-	-	-	-	-	-	soluble	0.003
67	40-5-3	-	-	-	-	-	-	-	total	1
64	40-6	DMPC	15	-	-	F-EM	30	0.1	total	0.734
64	40-6	DMPC	15	-	-	F-EM	30	0.1	soluble	0.639
64	40-6	DMPC	15	-	-	F-EM	30	0.1	active	0.262998
61	41-1	-	-	-	-	-	-	-	total	1
61	41-1	-	-	-	-	-	-	-	soluble	0.004
61	41-1	-	-	-	-	-	-	-	active	0.003752
61	41-2	DMPC	15	-	-	F-EM	30	0.1	soluble	0.936
61	41-2	DMPC	15	-	-	F-EM	30	0.1	active	0.323832
61	41-2	DMPC	15	-	-	F-EM	30	0.1	total	1.067
71	42-2-2	-	-	-	-	-	-	-	total	1
71	42-2-2	-	-	-	-	-	-	-	soluble	0.003
71	42-2-2	-	-	-	-	-	-	-	active	0.027222
73	42-3	DMPC	15	-	-	F-EM	30	0.1	total	0.715
73	42-3	DMPC	15	-	-	F-EM	30	0.1	soluble	0.64
73	42-3	DMPC	15	-	-	F-EM	30	0.1	active	0.301438
72	42-17	DMPC	-	-	-	LPN	50	-	active	0.5921
72	42-17	DMPC	-	-	-	LPN	50	-	total	0.732
72	42-17	DMPC	-	-	-	LPN	50	-	soluble	0.756
76	50-1	-	-	-	-	-	-	-	active	0.026668
76	50-1	-	-	-	-	-	-	-	total	1
76	50-1	-	-	-	-	-	-	-	soluble	0.006
79	50-8	DMPC	-	-	-	LPN	50	-	total	0.934
79	50-8	DMPC	-	-	-	LPN	50	-	soluble	1.033
79	50-8	DMPC	-	-	-	LPN	50	-	active	0.554545
78	50-23	DMPC	30	-	-	-	-	-	total	0.369
78	50-23	DMPC	30	-	-	-	-	-	soluble	0.002
78	50-23	DMPC	30	-	-	-	-	-	active	0.030406
80	51-1	-	-	-	-	-	-	-	soluble	0.006
80	51-1	-	-	-	-	-	-	-	active	0.013071
80	51-1	-	-	-	-	-	-	-	total	1
83	51-8	DMPC	-	-	-	LPN	50	-	total	0.52
83	51-8	DMPC	-	-	-	LPN	50	-	soluble	0.462
83	51-8	DMPC	-	-	-	LPN	50	-	active	0.709217
82	51-23	DMPC	30	-	-	-	-	-	total	0.298
82	51-23	DMPC	30	-	-	-	-	-	soluble	0.002
82	51-23	DMPC	30	-	-	-	-	-	active	0.011283
84	52-1	-	-	-	-	-	-	-	total	1
84	52-1	-	-	-	-	-	-	-	soluble	0.01
84	52-1	-	-	-	-	-	-	-	active	0.002298
87	52-3	DMPC	15	-	-	F-EM	30	0.1	active	0.292783
87	52-3	DMPC	15	-	-	F-EM	30	0.1	total	0.723
87	52-3	DMPC	15	-	-	F-EM	30	0.1	soluble	0.647
84	52-8	DMPC	-	-	-	LPN	50	-	total	0.959
84	52-8	DMPC	-	-	-	LPN	50	-	soluble	0.91
84	52-8	DMPC	-	-	-	LPN	50	-	active	0.595295
85	52-20	DMPC	15	-	-	F-TEG	30	0.5	total	0.66
85	52-20	DMPC	15	-	-	F-TEG	30	0.5	soluble	0.007
85	52-20	DMPC	15	-	-	F-TEG	30	0.5	active	0.018357
86	52-21	DMPC	30	-	-	-	-	-	total	0.358
86	52-21	DMPC	30	-	-	-	-	-	soluble	0.002
86	52-21	DMPC	30	-	-	-	-	-	active	0.015846
88	53-1	-	-	-	-	-	-	-	total	1
88	53-1	-	-	-	-	-	-	-	soluble	0.03
88	53-1	-	-	-	-	-	-	-	active	-0.00547
94	53-3	DMPC	15	-	-	F-EM	30	0.1	soluble	0.578
94	53-3	DMPC	15	-	-	F-EM	30	0.1	total	0.73
94	53-3	DMPC	15	-	-	F-EM	30	0.1	active	0.300009
88	53-8	DMPC	-	-	-	LPN	50	-	soluble	0.954
88	53-8	DMPC	-	-	-	LPN	50	-	total	1.183
88	53-8	DMPC	-	-	-	LPN	50	-	active	0.60652
89	53-23	DMPC	15	-	-	F-TEG	30	0.5	soluble	0.002
89	53-23	DMPC	15	-	-	F-TEG	30	0.5	total	0.685
89	53-23	DMPC	15	-	-	F-TEG	30	0.5	active	-0.004881
91	53-24	DMPC	30	-	-	-	-	-	soluble	0.003
91	53-24	DMPC	30	-	-	-	-	-	total	0.559
91	53-24	DMPC	30	-	-	-	-	-	active	-0.013091

## Sheet: Figure-3A
Blot_#	Sample ID	lipid1	[lipid1], mM	lipid2	[lipid2], mM	detergent	[detergent]RM, mM	[detergent]FM, mM	fraction	value
1	21-7	DMPC	15	-	-	F-EM	30	0.1	total	1
1	21-7	DMPC	15	-	-	F-EM	30	0.1	active	1
1	21-7	DMPC	15	-	-	F-EM	30	0.1	soluble	1
1	21-12	DMPC	15	-	-	F-EM	15	0.1	total	1.53183
1	21-12	DMPC	15	-	-	F-EM	15	0.1	active	1.62879
1	21-12	DMPC	15	-	-	F-EM	15	0.1	soluble	1.03738
8	23-4	DMPC	15	-	-	F-EM	30	0.1	total	1
8	23-4	DMPC	15	-	-	F-EM	30	0.1	soluble	1
8	23-4	DMPC	15	-	-	F-EM	30	0.1	active	1
8	23-9	DMPC	15	-	-	F-EM	10	0.1	active	1.29422
8	23-9	DMPC	15	-	-	F-EM	10	0.1	soluble	1.05709
8	23-9	DMPC	15	-	-	F-EM	10	0.1	total	1.04963
8	23-10	DMPC	15	-	-	F-EM	7.5	0.1	soluble	1.56066
8	23-10	DMPC	15	-	-	F-EM	7.5	0.1	active	1.34549
8	23-10	DMPC	15	-	-	F-EM	7.5	0.1	total	1.10798
12	24-4	DMPC	15	-	-	F-EM	30	0.1	total	1
12	24-4	DMPC	15	-	-	F-EM	30	0.1	active	1
12	24-4	DMPC	15	-	-	F-EM	30	0.1	soluble	1
12	24-7	DMPC	15	-	-	F-EM	15	0.1	active	1.36988
12	24-7	DMPC	15	-	-	F-EM	15	0.1	total	0.973721
12	24-7	DMPC	15	-	-	F-EM	15	0.1	soluble	1.11189
12	24-8	DMPC	15	-	-	F-EM	10	0.1	active	1.66515
12	24-8	DMPC	15	-	-	F-EM	10	0.1	soluble	1.21852
12	24-8	DMPC	15	-	-	F-EM	10	0.1	total	1.06141
12	24-9	DMPC	15	-	-	F-EM	7.5	0.1	active	1.72697
12	24-9	DMPC	15	-	-	F-EM	7.5	0.1	soluble	1.24412
12	24-9	DMPC	15	-	-	F-EM	7.5	0.1	total	1.11618
19	28-2	DMPC	15	-	-	F-EM	7.5	0.1	active	1.74975
19	28-2	DMPC	15	-	-	F-EM	7.5	0.1	soluble	0.822738
19	28-2	DMPC	15	-	-	F-EM	7.5	0.1	total	0.869507
19	28-10	DMPC	15	-	-	F-EM	30	0.1	active	1
19	28-10	DMPC	15	-	-	F-EM	30	0.1	total	1
19	28-10	DMPC	15	-	-	F-EM	30	0.1	soluble	1
19	28-11	DMPC	15	-	-	F-EM	15	0.1	active	1.4408
19	28-11	DMPC	15	-	-	F-EM	15	0.1	soluble	1.04641
19	28-11	DMPC	15	-	-	F-EM	15	0.1	total	1.02492
19	28-12	DMPC	15	-	-	F-EM	10	0.1	soluble	0.925702
19	28-12	DMPC	15	-	-	F-EM	10	0.1	active	1.08617
19	28-12	DMPC	15	-	-	F-EM	10	0.1	total	0.806196
22	29-2	DMPC	15	-	-	F-EM	7.5	0.1	total	1.31241
22	29-2	DMPC	15	-	-	F-EM	7.5	0.1	active	1.33963
22	29-2	DMPC	15	-	-	F-EM	7.5	0.1	soluble	1.12201
22	29-10	DMPC	15	-	-	F-EM	30	0.1	active	1
22	29-10	DMPC	15	-	-	F-EM	30	0.1	soluble	1
22	29-10	DMPC	15	-	-	F-EM	30	0.1	total	1
22	29-11	DMPC	15	-	-	F-EM	15	0.1	active	1.11153
22	29-11	DMPC	15	-	-	F-EM	15	0.1	total	1.09552
22	29-11	DMPC	15	-	-	F-EM	15	0.1	soluble	1.01881
22	29-12	DMPC	15	-	-	F-EM	10	0.1	active	0.983691
22	29-12	DMPC	15	-	-	F-EM	10	0.1	total	1.10364
22	29-12	DMPC	15	-	-	F-EM	10	0.1	soluble	1.06151
26	30-5	DMPC	15	-	-	F-EM	30	0.1	total	1
26	30-5	DMPC	15	-	-	F-EM	30	0.1	soluble	1
26	30-5	DMPC	15	-	-	F-EM	30	0.1	active	1
28	33-8	DMPC	15	-	-	F-EM	30	0.1	total	1
28	33-8	DMPC	15	-	-	F-EM	30	0.1	active	1
28	33-8	DMPC	15	-	-	F-EM	30	0.1	soluble	1
29	34-20	DMPC	15	-	-	F-EM	30	0.1	total	1
29	34-20	DMPC	15	-	-	F-EM	30	0.1	soluble	1
29	34-20	DMPC	15	-	-	F-EM	30	0.1	active	1
29	34-13	DMPC	15	-	-	F-EM	15	0.1	soluble	0.926587
29	34-13	DMPC	15	-	-	F-EM	15	0.1	total	0.947842
29	34-13	DMPC	15	-	-	F-EM	15	0.1	active	1.52373
29	34-14	DMPC	15	-	-	F-EM	10	0.1	active	1.5462
29	34-14	DMPC	15	-	-	F-EM	10	0.1	soluble	0.881944
29	34-14	DMPC	15	-	-	F-EM	10	0.1	total	0.852527
29	34-15	DMPC	15	-	-	F-EM	7.5	0.1	active	1.70386
29	34-15	DMPC	15	-	-	F-EM	7.5	0.1	total	0.924533
29	34-15	DMPC	15	-	-	F-EM	7.5	0.1	soluble	0.868552
32	34-16	DMPC	15	-	-	F-EM	5	0.1	soluble	0.706897
32	34-16	DMPC	15	-	-	F-EM	5	0.1	total	0.949988
32	34-16	DMPC	15	-	-	F-EM	5	0.1	active	0.897728
32	34-17	DMPC	15	-	-	F-EM	3	0.1	active	0.03837
32	34-17	DMPC	15	-	-	F-EM	3	0.1	total	0.790993
32	34-17	DMPC	15	-	-	F-EM	3	0.1	soluble	0.002653
32	34-18	DMPC	15	-	-	F-EM	1.5	0.1	total	0.025628
32	34-18	DMPC	15	-	-	F-EM	1.5	0.1	soluble	0.005836
32	34-18	DMPC	15	-	-	F-EM	1.5	0.1	active	0.082529
33	35-20	DMPC	15	-	-	F-EM	30	0.1	soluble	1
33	35-20	DMPC	15	-	-	F-EM	30	0.1	active	1
33	35-20	DMPC	15	-	-	F-EM	30	0.1	total	1
34	35-6	DMPC	15	-	-	F-EM	15	0.1	active	1.51605
34	35-6	DMPC	15	-	-	F-EM	15	0.1	total	0.91628
34	35-6	DMPC	15	-	-	F-EM	15	0.1	soluble	1.01966
34	35-7	DMPC	15	-	-	F-EM	10	0.1	active	1.96839
34	35-7	DMPC	15	-	-	F-EM	10	0.1	soluble	1.06985
34	35-7	DMPC	15	-	-	F-EM	10	0.1	total	0.880911
34	35-8	DMPC	15	-	-	F-EM	7.5	0.1	soluble	0.804094
34	35-8	DMPC	15	-	-	F-EM	7.5	0.1	total	0.840641
34	35-8	DMPC	15	-	-	F-EM	7.5	0.1	active	2.0897
34	35-9	DMPC	15	-	-	F-EM	5	0.1	active	2.18769
34	35-9	DMPC	15	-	-	F-EM	5	0.1	soluble	1.173
34	35-9	DMPC	15	-	-	F-EM	5	0.1	total	0.978673
33	35-10	DMPC	15	-	-	F-EM	3	0.1	total	0.780855
33	35-10	DMPC	15	-	-	F-EM	3	0.1	soluble	0.001707
33	35-10	DMPC	15	-	-	F-EM	3	0.1	active	0.044283
33	35-11	DMPC	15	-	-	F-EM	1.5	0.1	active	0.048722
33	35-11	DMPC	15	-	-	F-EM	1.5	0.1	total	0.001526
33	35-11	DMPC	15	-	-	F-EM	1.5	0.1	soluble	0.00128
37	36-20	DMPC	15	-	-	F-EM	30	0.1	total	1
37	36-20	DMPC	15	-	-	F-EM	30	0.1	active	1
37	36-20	DMPC	15	-	-	F-EM	30	0.1	soluble	1
38	36-5	DMPC	15	-	-	F-EM	15	0.1	soluble	1.15472
38	36-5	DMPC	15	-	-	F-EM	15	0.1	total	0.845257
38	36-5	DMPC	15	-	-	F-EM	15	0.1	active	1.30438
38	36-6	DMPC	15	-	-	F-EM	10	0.1	active	1.86248
38	36-6	DMPC	15	-	-	F-EM	10	0.1	soluble	1.11252
38	36-6	DMPC	15	-	-	F-EM	10	0.1	total	1.05054
47	36-8	DMPC	15	-	-	F-EM	5	0.1	active	1.37838
47	36-8	DMPC	15	-	-	F-EM	5	0.1	total	0.743765
47	36-8	DMPC	15	-	-	F-EM	5	0.1	soluble	1.11806
39	36-9	DMPC	15	-	-	F-EM	3	0.1	active	0.042561
39	36-9	DMPC	15	-	-	F-EM	3	0.1	soluble	0.003798
39	36-9	DMPC	15	-	-	F-EM	3	0.1	total	0.648338
39	36-10	DMPC	15	-	-	F-EM	1.5	0.1	soluble	0.011123
39	36-10	DMPC	15	-	-	F-EM	1.5	0.1	active	0.101135
39	36-10	DMPC	15	-	-	F-EM	1.5	0.1	total	0.030242
41	37-3	DMPC	15	-	-	F-EM	30	0.1	active	1
41	37-3	DMPC	15	-	-	F-EM	30	0.1	soluble	1
41	37-3	DMPC	15	-	-	F-EM	30	0.1	total	1
41	37-6	DMPC	15	-	-	F-EM	7.5	0.1	soluble	0.980846
41	37-6	DMPC	15	-	-	F-EM	7.5	0.1	total	0.963395
41	37-6	DMPC	15	-	-	F-EM	7.5	0.1	active	2.09892
49	38-4	DMPC	15	-	-	F-EM	30	0.1	soluble	1
49	38-4	DMPC	15	-	-	F-EM	30	0.1	active	1
49	38-4	DMPC	15	-	-	F-EM	30	0.1	total	1
52	38-5	DMPC	15	-	-	F-EM	15	0.1	soluble	1.27227
52	38-5	DMPC	15	-	-	F-EM	15	0.1	active	2.10811
52	38-5	DMPC	15	-	-	F-EM	15	0.1	total	1.28854
49	38-6	DMPC	15	-	-	F-EM	7.5	0.1	soluble	1.00409
49	38-6	DMPC	15	-	-	F-EM	7.5	0.1	total	0.864501
49	38-6	DMPC	15	-	-	F-EM	7.5	0.1	active	1.90011
53	39-3	DMPC	15	-	-	F-EM	30	0.1	total	1
53	39-3	DMPC	15	-	-	F-EM	30	0.1	active	1
53	39-3	DMPC	15	-	-	F-EM	30	0.1	soluble	1
53	39-5	DMPC	15	-	-	F-EM	7.5	0.1	soluble	1.03595
53	39-5	DMPC	15	-	-	F-EM	7.5	0.1	active	1.56859
53	39-5	DMPC	15	-	-	F-EM	7.5	0.1	total	1.01754
64	40-6	DMPC	15	-	-	F-EM	30	0.1	total	1
64	40-6	DMPC	15	-	-	F-EM	30	0.1	soluble	1
64	40-6	DMPC	15	-	-	F-EM	30	0.1	active	1
64	40-7	DMPC	15	-	-	F-EM	7.5	0.1	active	1.93181
64	40-7	DMPC	15	-	-	F-EM	7.5	0.1	soluble	1.39826
64	40-7	DMPC	15	-	-	F-EM	7.5	0.1	total	1.18192
61	41-2	DMPC	15	-	-	F-EM	30	0.1	active	1
61	41-2	DMPC	15	-	-	F-EM	30	0.1	total	1
61	41-2	DMPC	15	-	-	F-EM	30	0.1	soluble	1
62	41-3	DMPC	15	-	-	F-EM	7.5	0.1	soluble	1.15656
62	41-3	DMPC	15	-	-	F-EM	7.5	0.1	active	1.50706
62	41-3	DMPC	15	-	-	F-EM	7.5	0.1	total	0.903026
73	42-3	DMPC	15	-	-	F-EM	30	0.1	soluble	1
73	42-3	DMPC	15	-	-	F-EM	30	0.1	total	1
73	42-3	DMPC	15	-	-	F-EM	30	0.1	active	1
73	42-4	DMPC	15	-	-	F-EM	7.5	0.1	soluble	1.3218
73	42-4	DMPC	15	-	-	F-EM	7.5	0.1	active	2.45087
73	42-4	DMPC	15	-	-	F-EM	7.5	0.1	total	1.22659
87	52-3	DMPC	15	-	-	F-EM	30	0.1	total	1
87	52-3	DMPC	15	-	-	F-EM	30	0.1	active	1
87	52-3	DMPC	15	-	-	F-EM	30	0.1	soluble	1
87	52-5-2	DMPC	15	-	-	F-EM	7.5	0.1	soluble	1.28351
87	52-5-2	DMPC	15	-	-	F-EM	7.5	0.1	active	2.02805
87	52-5-2	DMPC	15	-	-	F-EM	7.5	0.1	total	1.1637
94	53-3	DMPC	15	-	-	F-EM	30	0.1	total	1
94	53-3	DMPC	15	-	-	F-EM	30	0.1	soluble	1
94	53-3	DMPC	15	-	-	F-EM	30	0.1	active	1
94	53-5-3	DMPC	15	-	-	F-EM	7.5	0.1	total	1.33739
94	53-5-3	DMPC	15	-	-	F-EM	7.5	0.1	active	3.07827
94	53-5-3	DMPC	15	-	-	F-EM	7.5	0.1	soluble	1.64109

## Sheet: Figure-3B
Blot_#	Sample ID	lipid1	[lipid1], mM	lipid2	[lipid2], mM	detergent	[detergent]RM, mM	[detergent]FM, mM	fraction	value
3	20-9	DMPC	15	-	-	CHAPS	30	6	total	1
3	20-9	DMPC	15	-	-	CHAPS	30	6	active	1
3	20-9	DMPC	15	-	-	CHAPS	30	6	soluble	1
7	23-3	DMPC	15	-	-	CHAPS	30	6	active	1
7	23-3	DMPC	15	-	-	CHAPS	30	6	soluble	1
7	23-3	DMPC	15	-	-	CHAPS	30	6	total	1
7	23-8	DMPC	15	-	-	CHAPS	15	6	total	2.41268
7	23-8	DMPC	15	-	-	CHAPS	15	6	soluble	14.0595
7	23-8	DMPC	15	-	-	CHAPS	15	6	active	2.91818
11	24-3	DMPC	15	-	-	CHAPS	30	6	total	1
11	24-3	DMPC	15	-	-	CHAPS	30	6	soluble	1
11	24-3	DMPC	15	-	-	CHAPS	30	6	active	1
18	26-6	DMPC	15	-	-	CHAPS	30	6	total	1
18	26-6	DMPC	15	-	-	CHAPS	30	6	active	1
18	26-6	DMPC	15	-	-	CHAPS	30	6	soluble	1
18	26-7	DMPC	15	-	-	CHAPS	15	6	total	2.3082
18	26-7	DMPC	15	-	-	CHAPS	15	6	active	6.14095
18	26-7	DMPC	15	-	-	CHAPS	15	6	soluble	13.5255
18	26-8	DMPC	15	-	-	CHAPS	10	6	soluble	17.5474
18	26-8	DMPC	15	-	-	CHAPS	10	6	total	2.56024
18	26-8	DMPC	15	-	-	CHAPS	10	6	active	9.45022
18	26-9	DMPC	15	-	-	CHAPS	7.5	6	soluble	16.6861
18	26-9	DMPC	15	-	-	CHAPS	7.5	6	total	2.20769
18	26-9	DMPC	15	-	-	CHAPS	7.5	6	active	7.78909
16	27-6	DMPC	15	-	-	CHAPS	30	6	active	1
16	27-6	DMPC	15	-	-	CHAPS	30	6	soluble	1
16	27-6	DMPC	15	-	-	CHAPS	30	6	total	1
16	27-7	DMPC	15	-	-	CHAPS	15	6	active	3.11038
16	27-7	DMPC	15	-	-	CHAPS	15	6	total	1.05943
16	27-7	DMPC	15	-	-	CHAPS	15	6	soluble	3.25449
16	27-8	DMPC	15	-	-	CHAPS	10	6	total	0.931604
16	27-8	DMPC	15	-	-	CHAPS	10	6	soluble	4.7814
16	27-8	DMPC	15	-	-	CHAPS	10	6	active	5.33808
16	27-9	DMPC	15	-	-	CHAPS	7.5	6	total	1.01203
16	27-9	DMPC	15	-	-	CHAPS	7.5	6	soluble	4.31648
16	27-9	DMPC	15	-	-	CHAPS	7.5	6	active	5.0712
19	28-6	DMPC	15	-	-	CHAPS	30	6	total	1
19	28-6	DMPC	15	-	-	CHAPS	30	6	soluble	1
19	28-6	DMPC	15	-	-	CHAPS	30	6	active	1
24	29-6	DMPC	15	-	-	CHAPS	30	6	active	1
24	29-6	DMPC	15	-	-	CHAPS	30	6	soluble	1
24	29-6	DMPC	15	-	-	CHAPS	30	6	total	1
24	29-7	DMPC	15	-	-	CHAPS	15	6	total	2.05019
24	29-7	DMPC	15	-	-	CHAPS	15	6	soluble	30.1882
24	29-7	DMPC	15	-	-	CHAPS	15	6	active	5.12875
24	29-8	DMPC	15	-	-	CHAPS	10	6	active	2.02254
24	29-8	DMPC	15	-	-	CHAPS	10	6	total	0.881792
24	29-8	DMPC	15	-	-	CHAPS	10	6	soluble	3.16471
24	29-9	DMPC	15	-	-	CHAPS	7.5	6	active	4.05834
24	29-9	DMPC	15	-	-	CHAPS	7.5	6	total	1.28868
24	29-9	DMPC	15	-	-	CHAPS	7.5	6	soluble	13.6941
25	30-3	DMPC	15	-	-	CHAPS	30	6	soluble	1
25	30-3	DMPC	15	-	-	CHAPS	30	6	active	1
25	30-3	DMPC	15	-	-	CHAPS	30	6	total	1

## Sheet: Figure-3C
Blot_#	Sample ID	lipid1	[lipid1], mM	lipid2	[lipid2], mM	detergent	[detergent]RM, mM	[detergent]FM, mM	fraction	value
3	20-10	DMPC	15	-	-	DHPC	30	15	total	1
3	20-10	DMPC	15	-	-	DHPC	30	15	active	1
3	20-10	DMPC	15	-	-	DHPC	30	15	soluble	1
7	23-2	DMPC	15	-	-	DHPC	30	15	active	1
7	23-2	DMPC	15	-	-	DHPC	30	15	soluble	1
7	23-2	DMPC	15	-	-	DHPC	30	15	total	1
7	23-7	DMPC	15	-	-	DHPC	15	15	total	3.2145
7	23-7	DMPC	15	-	-	DHPC	15	15	active	0.829213
7	23-7	DMPC	15	-	-	DHPC	15	15	soluble	6.69369
11	24-2	DMPC	15	-	-	DHPC	30	15	total	1
11	24-2	DMPC	15	-	-	DHPC	30	15	soluble	1
11	24-2	DMPC	15	-	-	DHPC	30	15	active	1
17	26-2	DMPC	15	-	-	DHPC	30	15	total	1
17	26-2	DMPC	15	-	-	DHPC	30	15	active	1
17	26-2	DMPC	15	-	-	DHPC	30	15	soluble	1
17	26-3	DMPC	15	-	-	DHPC	15	15	total	4.1388
17	26-3	DMPC	15	-	-	DHPC	15	15	soluble	4.85466
17	26-3	DMPC	15	-	-	DHPC	15	15	active	2.3733
17	26-4	DMPC	15	-	-	DHPC	10	15	total	3.96372
17	26-4	DMPC	15	-	-	DHPC	10	15	soluble	4.66811
17	26-4	DMPC	15	-	-	DHPC	10	15	active	3.1406
17	26-5	DMPC	15	-	-	DHPC	7.5	15	total	1.96845
17	26-5	DMPC	15	-	-	DHPC	7.5	15	soluble	1.60521
17	26-5	DMPC	15	-	-	DHPC	7.5	15	active	1.28788
15	27-2	DMPC	15	-	-	DHPC	30	15	total	1
15	27-2	DMPC	15	-	-	DHPC	30	15	soluble	1
15	27-2	DMPC	15	-	-	DHPC	30	15	active	1
15	27-3	DMPC	15	-	-	DHPC	15	15	soluble	0.261538
15	27-3	DMPC	15	-	-	DHPC	15	15	active	0.839052
15	27-3	DMPC	15	-	-	DHPC	15	15	total	0.204614
15	27-4	DMPC	15	-	-	DHPC	10	15	soluble	1.9787
15	27-4	DMPC	15	-	-	DHPC	10	15	active	1.45925
15	27-4	DMPC	15	-	-	DHPC	10	15	total	1.26472
15	27-5	DMPC	15	-	-	DHPC	7.5	15	total	1.53127
15	27-5	DMPC	15	-	-	DHPC	7.5	15	soluble	2.84379
15	27-5	DMPC	15	-	-	DHPC	7.5	15	active	2.53582
23	29-3	DMPC	15	-	-	DHPC	15	15	soluble	1.79416
23	29-3	DMPC	15	-	-	DHPC	15	15	total	1.53876
23	29-3	DMPC	15	-	-	DHPC	15	15	active	1.32472
23	29-4	DMPC	15	-	-	DHPC	10	15	active	1.51887
23	29-4	DMPC	15	-	-	DHPC	10	15	total	1.48316
23	29-4	DMPC	15	-	-	DHPC	10	15	soluble	2.23656
23	29-5	DMPC	15	-	-	DHPC	7.5	15	active	0.770943
23	29-5	DMPC	15	-	-	DHPC	7.5	15	soluble	0.023041
23	29-5	DMPC	15	-	-	DHPC	7.5	15	total	0.066562
23	29-13	DMPC	15	-	-	DHPC	30	15	total	1
23	29-13	DMPC	15	-	-	DHPC	30	15	soluble	1
23	29-13	DMPC	15	-	-	DHPC	30	15	active	1
25	30-4	DMPC	15	-	-	DHPC	30	15	total	1
25	30-4	DMPC	15	-	-	DHPC	30	15	soluble	1
25	30-4	DMPC	15	-	-	DHPC	30	15	active	1
27	33-4	DMPC	15	-	-	DHPC	30	15	active	1
27	33-4	DMPC	15	-	-	DHPC	30	15	soluble	1
27	33-4	DMPC	15	-	-	DHPC	30	15	total	1
27	33-5	DMPC	15	-	-	DHPC	15	15	active	3.36
27	33-5	DMPC	15	-	-	DHPC	15	15	soluble	4.47423
27	33-5	DMPC	15	-	-	DHPC	15	15	total	3.99154
30	34-6	DMPC	15	-	-	DHPC	30	15	soluble	1
30	34-6	DMPC	15	-	-	DHPC	30	15	active	1
30	34-6	DMPC	15	-	-	DHPC	30	15	total	1
30	34-7	DMPC	15	-	-	DHPC	15	15	soluble	1.36042
30	34-7	DMPC	15	-	-	DHPC	15	15	active	1.70836
30	34-7	DMPC	15	-	-	DHPC	15	15	total	1.1964
30	34-8	DMPC	15	-	-	DHPC	10	15	total	1.35061
30	34-8	DMPC	15	-	-	DHPC	10	15	active	2.26895
30	34-8	DMPC	15	-	-	DHPC	10	15	soluble	1.39896
31	34-9	DMPC	15	-	-	DHPC	7.5	15	total	1.34033
31	34-9	DMPC	15	-	-	DHPC	7.5	15	soluble	1.26165
31	34-9	DMPC	15	-	-	DHPC	7.5	15	active	2.10603

## Sheet: Figure-3D
Blot_#	Sample ID	lipid1	[lipid1], mM	lipid2	[lipid2], mM	detergent	[detergent]RM, mM	[detergent]FM, mM	fraction	value
3	20-1	-	-	-	-	-	-	-	total	1
3	20-1	-	-	-	-	-	-	-	active	0.055608
3	20-1	-	-	-	-	-	-	-	soluble	0.015
3	20-9	DMPC	15	-	-	CHAPS	30	6	total	0.364
3	20-9	DMPC	15	-	-	CHAPS	30	6	soluble	0.031
3	20-9	DMPC	15	-	-	CHAPS	30	6	active	0.0575
3	20-10	DMPC	15	-	-	DHPC	30	15	active	0.162704
3	20-10	DMPC	15	-	-	DHPC	30	15	soluble	0.198
3	20-10	DMPC	15	-	-	DHPC	30	15	total	0.336
3	20-11	DMPC	15	-	-	F-EM	15	0.1	active	0.937916
3	20-11	DMPC	15	-	-	F-EM	15	0.1	total	0.93
3	20-11	DMPC	15	-	-	F-EM	15	0.1	soluble	0.86
1	21-1	-	-	-	-	-	-	-	active	0.0904
1	21-1	-	-	-	-	-	-	-	soluble	0.018
1	21-1	-	-	-	-	-	-	-	total	1
1	21-7	DMPC	15	-	-	F-EM	30	0.1	soluble	1.114
1	21-7	DMPC	15	-	-	F-EM	30	0.1	total	0.987
1	21-7	DMPC	15	-	-	F-EM	30	0.1	active	0.419723
1	21-12	DMPC	15	-	-	F-EM	15	0.1	active	0.68364
1	21-12	DMPC	15	-	-	F-EM	15	0.1	soluble	1.155
1	21-12	DMPC	15	-	-	F-EM	15	0.1	total	1.512
100	22-1-30	-	-	-	-	-	-	-	active	0.010433
100	22-1-30	-	-	-	-	-	-	-	soluble	0.057
100	22-1-30	-	-	-	-	-	-	-	total	1
7	23-2	DMPC	15	-	-	DHPC	30	15	total	0.067
7	23-2	DMPC	15	-	-	DHPC	30	15	soluble	0.022
7	23-2	DMPC	15	-	-	DHPC	30	15	active	0.140987
7	23-3	DMPC	15	-	-	CHAPS	30	6	total	0.207
7	23-3	DMPC	15	-	-	CHAPS	30	6	active	0.047659
7	23-3	DMPC	15	-	-	CHAPS	30	6	soluble	0.017
8	23-4	DMPC	15	-	-	F-EM	30	0.1	soluble	0.474
8	23-4	DMPC	15	-	-	F-EM	30	0.1	total	0.63
8	23-4	DMPC	15	-	-	F-EM	30	0.1	active	0.224178
7	23-7	DMPC	15	-	-	DHPC	15	15	active	0.116908
7	23-7	DMPC	15	-	-	DHPC	15	15	total	0.215
7	23-7	DMPC	15	-	-	DHPC	15	15	soluble	0.15
7	23-8	DMPC	15	-	-	CHAPS	15	6	total	0.499
7	23-8	DMPC	15	-	-	CHAPS	15	6	soluble	0.238
7	23-8	DMPC	15	-	-	CHAPS	15	6	active	0.139078
8	23-9	DMPC	15	-	-	F-EM	10	0.1	active	0.290135
8	23-9	DMPC	15	-	-	F-EM	10	0.1	total	0.662
8	23-9	DMPC	15	-	-	F-EM	10	0.1	soluble	0.501
8	23-10	DMPC	15	-	-	F-EM	7.5	0.1	total	0.698
8	23-10	DMPC	15	-	-	F-EM	7.5	0.1	soluble	0.74
8	23-10	DMPC	15	-	-	F-EM	7.5	0.1	active	0.30163
10	24-1-1	-	-	-	-	-	-	-	total	1
10	24-1-1	-	-	-	-	-	-	-	active	0.000112
10	24-1-1	-	-	-	-	-	-	-	soluble	0.031
11	24-2	DMPC	15	-	-	DHPC	30	15	soluble	0.202
11	24-2	DMPC	15	-	-	DHPC	30	15	total	0.285
11	24-2	DMPC	15	-	-	DHPC	30	15	active	0.085678
11	24-3	DMPC	15	-	-	CHAPS	30	6	active	0.008952
11	24-3	DMPC	15	-	-	CHAPS	30	6	total	0.381
11	24-3	DMPC	15	-	-	CHAPS	30	6	soluble	0.015
12	24-4	DMPC	15	-	-	F-EM	30	0.1	active	0.573647
12	24-4	DMPC	15	-	-	F-EM	30	0.1	total	0.893
12	24-4	DMPC	15	-	-	F-EM	30	0.1	soluble	0.704
12	24-7	DMPC	15	-	-	F-EM	15	0.1	soluble	0.783
12	24-7	DMPC	15	-	-	F-EM	15	0.1	active	0.785828
12	24-7	DMPC	15	-	-	F-EM	15	0.1	total	0.869
12	24-8	DMPC	15	-	-	F-EM	10	0.1	active	0.955206
12	24-8	DMPC	15	-	-	F-EM	10	0.1	soluble	0.858
12	24-8	DMPC	15	-	-	F-EM	10	0.1	total	0.947
12	24-9	DMPC	15	-	-	F-EM	7.5	0.1	active	0.990672
12	24-9	DMPC	15	-	-	F-EM	7.5	0.1	soluble	0.876
12	24-9	DMPC	15	-	-	F-EM	7.5	0.1	total	0.996
13	25-1-1	-	-	-	-	-	-	-	total	1
13	25-1-1	-	-	-	-	-	-	-	soluble	0.009
13	25-1-1	-	-	-	-	-	-	-	active	0.140025
17	26-1	-	-	-	-	-	-	-	active	0.024555
17	26-1	-	-	-	-	-	-	-	soluble	0.023
17	26-1	-	-	-	-	-	-	-	total	1
17	26-2	DMPC	15	-	-	DHPC	30	15	active	0.065818
17	26-2	DMPC	15	-	-	DHPC	30	15	soluble	0.103
17	26-2	DMPC	15	-	-	DHPC	30	15	total	0.141
17	26-3	DMPC	15	-	-	DHPC	15	15	soluble	0.499
17	26-3	DMPC	15	-	-	DHPC	15	15	total	0.585
17	26-3	DMPC	15	-	-	DHPC	15	15	active	0.156206
17	26-4	DMPC	15	-	-	DHPC	10	15	soluble	0.479
17	26-4	DMPC	15	-	-	DHPC	10	15	total	0.56
17	26-4	DMPC	15	-	-	DHPC	10	15	active	0.206708
17	26-5	DMPC	15	-	-	DHPC	7.5	15	soluble	0.165
17	26-5	DMPC	15	-	-	DHPC	7.5	15	active	0.084765
17	26-5	DMPC	15	-	-	DHPC	7.5	15	total	0.278
18	26-6	DMPC	15	-	-	CHAPS	30	6	soluble	0.027
18	26-6	DMPC	15	-	-	CHAPS	30	6	active	0.015075
18	26-6	DMPC	15	-	-	CHAPS	30	6	total	0.263
18	26-7	DMPC	15	-	-	CHAPS	15	6	soluble	0.361
18	26-7	DMPC	15	-	-	CHAPS	15	6	active	0.092577
18	26-7	DMPC	15	-	-	CHAPS	15	6	total	0.608
18	26-8	DMPC	15	-	-	CHAPS	10	6	soluble	0.468
18	26-8	DMPC	15	-	-	CHAPS	10	6	total	0.674
18	26-8	DMPC	15	-	-	CHAPS	10	6	active	0.142465
18	26-9	DMPC	15	-	-	CHAPS	7.5	6	active	0.117423
18	26-9	DMPC	15	-	-	CHAPS	7.5	6	soluble	0.445
18	26-9	DMPC	15	-	-	CHAPS	7.5	6	total	0.581
14	27-1-1	-	-	-	-	-	-	-	soluble	0.059
14	27-1-1	-	-	-	-	-	-	-	active	0.022679
14	27-1-1	-	-	-	-	-	-	-	total	1
15	27-2	DMPC	15	-	-	DHPC	30	15	total	0.298
15	27-2	DMPC	15	-	-	DHPC	30	15	active	0.095207
15	27-2	DMPC	15	-	-	DHPC	30	15	soluble	0.153
15	27-3	DMPC	15	-	-	DHPC	15	15	active	0.079884
15	27-3	DMPC	15	-	-	DHPC	15	15	total	0.061
15	27-3	DMPC	15	-	-	DHPC	15	15	soluble	0.04
15	27-4	DMPC	15	-	-	DHPC	10	15	active	0.138931
15	27-4	DMPC	15	-	-	DHPC	10	15	soluble	0.303
15	27-4	DMPC	15	-	-	DHPC	10	15	total	0.377
15	27-5	DMPC	15	-	-	DHPC	7.5	15	active	0.241428
15	27-5	DMPC	15	-	-	DHPC	7.5	15	total	0.457
15	27-5	DMPC	15	-	-	DHPC	7.5	15	soluble	0.435
16	27-6	DMPC	15	-	-	CHAPS	30	6	soluble	0.0928
16	27-6	DMPC	15	-	-	CHAPS	30	6	active	0.039502
16	27-6	DMPC	15	-	-	CHAPS	30	6	total	0.6418
16	27-7	DMPC	15	-	-	CHAPS	15	6	soluble	0.3019
16	27-7	DMPC	15	-	-	CHAPS	15	6	active	0.122865
16	27-7	DMPC	15	-	-	CHAPS	15	6	total	0.6798
16	27-8	DMPC	15	-	-	CHAPS	10	6	total	0.5979
16	27-8	DMPC	15	-	-	CHAPS	10	6	soluble	0.4436
16	27-8	DMPC	15	-	-	CHAPS	10	6	active	0.210863
16	27-9	DMPC	15	-	-	CHAPS	7.5	6	total	0.6494
16	27-9	DMPC	15	-	-	CHAPS	7.5	6	active	0.200321
16	27-9	DMPC	15	-	-	CHAPS	7.5	6	soluble	0.4005
20	28-1-1	-	-	-	-	-	-	-	soluble	0.033
20	28-1-1	-	-	-	-	-	-	-	total	1
20	28-1-1	-	-	-	-	-	-	-	active	0.021378
19	28-2	DMPC	15	-	-	F-EM	7.5	0.1	soluble	0.62
19	28-2	DMPC	15	-	-	F-EM	7.5	0.1	total	0.758
19	28-2	DMPC	15	-	-	F-EM	7.5	0.1	active	0.610021
20	28-3	DMPC	15	-	-	DHPC	15	15	soluble	0.309
20	28-3	DMPC	15	-	-	DHPC	15	15	total	0.382
20	28-3	DMPC	15	-	-	DHPC	15	15	active	0.135455
20	28-4	DMPC	15	-	-	DHPC	10	15	soluble	0.465
20	28-4	DMPC	15	-	-	DHPC	10	15	total	0.548
20	28-4	DMPC	15	-	-	DHPC	10	15	active	0.18563
20	28-5	DMPC	15	-	-	DHPC	7.5	15	active	0.12124
20	28-5	DMPC	15	-	-	DHPC	7.5	15	soluble	0.343
20	28-5	DMPC	15	-	-	DHPC	7.5	15	total	0.432
19	28-6	DMPC	15	-	-	CHAPS	30	6	active	0.018119
19	28-6	DMPC	15	-	-	CHAPS	30	6	soluble	0.011
19	28-6	DMPC	15	-	-	CHAPS	30	6	total	0.438
21	28-7	DMPC	15	-	-	CHAPS	15	6	soluble	0.401
21	28-7	DMPC	15	-	-	CHAPS	15	6	total	0.931
21	28-7	DMPC	15	-	-	CHAPS	15	6	active	0.118351
21	28-8	DMPC	15	-	-	CHAPS	10	6	soluble	0.389
21	28-8	DMPC	15	-	-	CHAPS	10	6	total	0.879
21	28-8	DMPC	15	-	-	CHAPS	10	6	active	0.1408
21	28-9	DMPC	15	-	-	CHAPS	7.5	6	soluble	0.404
21	28-9	DMPC	15	-	-	CHAPS	7.5	6	total	0.754
21	28-9	DMPC	15	-	-	CHAPS	7.5	6	active	0.173396
19	28-10	DMPC	15	-	-	F-EM	30	0.1	active	0.348633
19	28-10	DMPC	15	-	-	F-EM	30	0.1	total	0.872
19	28-10	DMPC	15	-	-	F-EM	30	0.1	soluble	0.753
19	28-11	DMPC	15	-	-	F-EM	15	0.1	active	0.502312
19	28-11	DMPC	15	-	-	F-EM	15	0.1	total	0.894
19	28-11	DMPC	15	-	-	F-EM	15	0.1	soluble	0.788
19	28-12	DMPC	15	-	-	F-EM	10	0.1	total	0.703
19	28-12	DMPC	15	-	-	F-EM	10	0.1	active	0.378674
19	28-12	DMPC	15	-	-	F-EM	10	0.1	soluble	0.697
23	29-1-1	-	-	-	-	-	-	-	total	1
23	29-1-1	-	-	-	-	-	-	-	soluble	0.002
23	29-1-1	-	-	-	-	-	-	-	active	0.060364
22	29-2	DMPC	15	-	-	F-EM	7.5	0.1	soluble	1.099
22	29-2	DMPC	15	-	-	F-EM	7.5	0.1	total	1.327
22	29-2	DMPC	15	-	-	F-EM	7.5	0.1	active	0.794645
23	29-3	DMPC	15	-	-	DHPC	15	15	total	0.52
23	29-3	DMPC	15	-	-	DHPC	15	15	soluble	0.309
23	29-3	DMPC	15	-	-	DHPC	15	15	active	0.149651
23	29-4	DMPC	15	-	-	DHPC	10	15	active	0.171584
23	29-4	DMPC	15	-	-	DHPC	10	15	soluble	0.386
23	29-4	DMPC	15	-	-	DHPC	10	15	total	0.501
23	29-5	DMPC	15	-	-	DHPC	7.5	15	total	0.022
23	29-5	DMPC	15	-	-	DHPC	7.5	15	soluble	0.004
23	29-5	DMPC	15	-	-	DHPC	7.5	15	active	0.087092
24	29-6	DMPC	15	-	-	CHAPS	30	6	total	0.652
24	29-6	DMPC	15	-	-	CHAPS	30	6	soluble	0.023
24	29-6	DMPC	15	-	-	CHAPS	30	6	active	0.049544
24	29-7	DMPC	15	-	-	CHAPS	15	6	total	1.336
24	29-7	DMPC	15	-	-	CHAPS	15	6	soluble	0.693
24	29-7	DMPC	15	-	-	CHAPS	15	6	active	0.254098
24	29-8	DMPC	15	-	-	CHAPS	10	6	total	0.575
24	29-8	DMPC	15	-	-	CHAPS	10	6	active	0.100205
24	29-8	DMPC	15	-	-	CHAPS	10	6	soluble	0.073
24	29-9	DMPC	15	-	-	CHAPS	7.5	6	total	0.84
24	29-9	DMPC	15	-	-	CHAPS	7.5	6	soluble	0.314
24	29-9	DMPC	15	-	-	CHAPS	7.5	6	active	0.201066
22	29-10	DMPC	15	-	-	F-EM	30	0.1	active	0.593183
22	29-10	DMPC	15	-	-	F-EM	30	0.1	soluble	0.979
22	29-10	DMPC	15	-	-	F-EM	30	0.1	total	1.011
22	29-11	DMPC	15	-	-	F-EM	15	0.1	active	0.659343
22	29-11	DMPC	15	-	-	F-EM	15	0.1	soluble	0.997
22	29-11	DMPC	15	-	-	F-EM	15	0.1	total	1.108
22	29-12	DMPC	15	-	-	F-EM	10	0.1	active	0.583509
22	29-12	DMPC	15	-	-	F-EM	10	0.1	total	1.116
22	29-12	DMPC	15	-	-	F-EM	10	0.1	soluble	1.039
23	29-13	DMPC	15	-	-	DHPC	30	15	total	0.338
23	29-13	DMPC	15	-	-	DHPC	30	15	soluble	0.172
23	29-13	DMPC	15	-	-	DHPC	30	15	active	0.112969
25	30-1	-	-	-	-	-	-	-	active	-0.007374
25	30-1	-	-	-	-	-	-	-	total	1
25	30-1	-	-	-	-	-	-	-	soluble	0.001
25	30-2	DMPC	-	-	-	LPN	50	-	active	0.283047
25	30-2	DMPC	-	-	-	LPN	50	-	soluble	0.667
25	30-2	DMPC	-	-	-	LPN	50	-	total	0.786
25	30-3	DMPC	15	-	-	CHAPS	30	6	active	0.000529
25	30-3	DMPC	15	-	-	CHAPS	30	6	soluble	0.005
25	30-3	DMPC	15	-	-	CHAPS	30	6	total	0.064
25	30-4	DMPC	15	-	-	DHPC	30	15	active	0.020995
25	30-4	DMPC	15	-	-	DHPC	30	15	soluble	0.022
25	30-4	DMPC	15	-	-	DHPC	30	15	total	0.02
26	30-5	DMPC	15	-	-	F-EM	30	0.1	active	0.267962
26	30-5	DMPC	15	-	-	F-EM	30	0.1	soluble	0.683
26	30-5	DMPC	15	-	-	F-EM	30	0.1	total	0.739
27	33-1-1	-	-	-	-	-	-	-	total	1
27	33-1-1	-	-	-	-	-	-	-	soluble	0.001
27	33-1-1	-	-	-	-	-	-	-	active	0.006044
27	33-3	DMPC	-	-	-	LPN	50	-	active	0.385967
27	33-3	DMPC	-	-	-	LPN	50	-	soluble	0.832
27	33-3	DMPC	-	-	-	LPN	50	-	total	0.935
27	33-4	DMPC	15	-	-	DHPC	30	15	total	0.089
27	33-4	DMPC	15	-	-	DHPC	30	15	soluble	0.055
27	33-4	DMPC	15	-	-	DHPC	30	15	active	0.022089
27	33-5	DMPC	15	-	-	DHPC	15	15	soluble	0.245
27	33-5	DMPC	15	-	-	DHPC	15	15	active	0.07422
27	33-5	DMPC	15	-	-	DHPC	15	15	total	0.355
28	33-8	DMPC	15	-	-	F-EM	30	0.1	active	0.226372
28	33-8	DMPC	15	-	-	F-EM	30	0.1	soluble	0.619
28	33-8	DMPC	15	-	-	F-EM	30	0.1	total	0.675
29	34-2	-	-	-	-	-	-	-	total	1
29	34-2	-	-	-	-	-	-	-	soluble	0.003
29	34-2	-	-	-	-	-	-	-	active	0.032713
29	34-4	DMPC	-	-	-	LPN	50	-	total	0.975
29	34-4	DMPC	-	-	-	LPN	50	-	active	0.645875
29	34-4	DMPC	-	-	-	LPN	50	-	soluble	0.831
29	34-20	DMPC	15	-	-	F-EM	30	0.1	soluble	0.934
29	34-20	DMPC	15	-	-	F-EM	30	0.1	active	0.384263
29	34-20	DMPC	15	-	-	F-EM	30	0.1	total	1.003
30	34-6	DMPC	15	-	-	DHPC	30	15	total	0.477
30	34-6	DMPC	15	-	-	DHPC	30	15	soluble	0.402
30	34-6	DMPC	15	-	-	DHPC	30	15	active	0.143049
30	34-7	DMPC	15	-	-	DHPC	15	15	active	0.244379
30	34-7	DMPC	15	-	-	DHPC	15	15	total	0.571
30	34-7	DMPC	15	-	-	DHPC	15	15	soluble	0.548
30	34-8	DMPC	15	-	-	DHPC	10	15	soluble	0.563
30	34-8	DMPC	15	-	-	DHPC	10	15	active	0.32457
30	34-8	DMPC	15	-	-	DHPC	10	15	total	0.645
31	34-9	DMPC	15	-	-	DHPC	7.5	15	active	0.256064
31	34-9	DMPC	15	-	-	DHPC	7.5	15	total	0.592
31	34-9	DMPC	15	-	-	DHPC	7.5	15	soluble	0.511
29	34-13	DMPC	15	-	-	F-EM	15	0.1	active	0.585513
29	34-13	DMPC	15	-	-	F-EM	15	0.1	soluble	0.865
29	34-13	DMPC	15	-	-	F-EM	15	0.1	total	0.951
29	34-14	DMPC	15	-	-	F-EM	10	0.1	soluble	0.823
29	34-14	DMPC	15	-	-	F-EM	10	0.1	total	0.855
29	34-14	DMPC	15	-	-	F-EM	10	0.1	active	0.594149
29	34-15	DMPC	15	-	-	F-EM	7.5	0.1	total	0.928
29	34-15	DMPC	15	-	-	F-EM	7.5	0.1	soluble	0.811
29	34-15	DMPC	15	-	-	F-EM	7.5	0.1	active	0.654729
32	34-16	DMPC	15	-	-	F-EM	5	0.1	active	0.305057
32	34-16	DMPC	15	-	-	F-EM	5	0.1	soluble	0.546
32	34-16	DMPC	15	-	-	F-EM	5	0.1	total	0.782
32	34-17	DMPC	15	-	-	F-EM	3	0.1	soluble	0.002
32	34-17	DMPC	15	-	-	F-EM	3	0.1	total	0.651
32	34-17	DMPC	15	-	-	F-EM	3	0.1	active	0.013039
32	34-18	DMPC	15	-	-	F-EM	1.5	0.1	active	0.028044
32	34-18	DMPC	15	-	-	F-EM	1.5	0.1	soluble	0.005
32	34-18	DMPC	15	-	-	F-EM	1.5	0.1	total	0.021
33	35-2	-	-	-	-	-	-	-	active	0.007846
33	35-2	-	-	-	-	-	-	-	total	1
33	35-2	-	-	-	-	-	-	-	soluble	0.04
33	35-3	DMPC	-	-	-	LPN	50	-	soluble	0.696
33	35-3	DMPC	-	-	-	LPN	50	-	total	0.818
33	35-3	DMPC	-	-	-	LPN	50	-	active	0.58505
33	35-20	DMPC	15	-	-	F-EM	30	0.1	total	0.861
33	35-20	DMPC	15	-	-	F-EM	30	0.1	soluble	0.88
33	35-20	DMPC	15	-	-	F-EM	30	0.1	active	0.368154
34	35-6	DMPC	15	-	-	F-EM	15	0.1	soluble	0.744
34	35-6	DMPC	15	-	-	F-EM	15	0.1	active	0.352659
34	35-6	DMPC	15	-	-	F-EM	15	0.1	total	0.82
34	35-7	DMPC	15	-	-	F-EM	10	0.1	active	0.457881
34	35-7	DMPC	15	-	-	F-EM	10	0.1	soluble	0.781
34	35-7	DMPC	15	-	-	F-EM	10	0.1	total	0.789
34	35-8	DMPC	15	-	-	F-EM	7.5	0.1	active	0.4861
34	35-8	DMPC	15	-	-	F-EM	7.5	0.1	soluble	0.587
34	35-8	DMPC	15	-	-	F-EM	7.5	0.1	total	0.752
34	35-9	DMPC	15	-	-	F-EM	5	0.1	total	0.876
34	35-9	DMPC	15	-	-	F-EM	5	0.1	soluble	0.856
34	35-9	DMPC	15	-	-	F-EM	5	0.1	active	0.508893
33	35-10	DMPC	15	-	-	F-EM	3	0.1	total	0.672
33	35-10	DMPC	15	-	-	F-EM	3	0.1	soluble	0.002
33	35-10	DMPC	15	-	-	F-EM	3	0.1	active	0.016303
33	35-11	DMPC	15	-	-	F-EM	1.5	0.1	total	0.001
33	35-11	DMPC	15	-	-	F-EM	1.5	0.1	soluble	0.001
33	35-11	DMPC	15	-	-	F-EM	1.5	0.1	active	0.017937
38	36-1-1	-	-	-	-	-	-	-	soluble	0.001
38	36-1-1	-	-	-	-	-	-	-	active	0.023544
38	36-1-1	-	-	-	-	-	-	-	total	1
37	36-20	DMPC	15	-	-	F-EM	30	0.1	soluble	1.12
37	36-20	DMPC	15	-	-	F-EM	30	0.1	active	0.455625
37	36-20	DMPC	15	-	-	F-EM	30	0.1	total	1.13
37	36-3	DMPC	-	-	-	LPN	50	-	active	0.804581
37	36-3	DMPC	-	-	-	LPN	50	-	total	1.016
37	36-3	DMPC	-	-	-	LPN	50	-	soluble	1.061
38	36-5	DMPC	15	-	-	F-EM	15	0.1	soluble	1.024
38	36-5	DMPC	15	-	-	F-EM	15	0.1	active	0.569308
38	36-5	DMPC	15	-	-	F-EM	15	0.1	total	0.797
38	36-6	DMPC	15	-	-	F-EM	10	0.1	total	0.991
38	36-6	DMPC	15	-	-	F-EM	10	0.1	soluble	0.987
38	36-6	DMPC	15	-	-	F-EM	10	0.1	active	0.812896
47	36-8	DMPC	15	-	-	F-EM	5	0.1	active	0.585431
47	36-8	DMPC	15	-	-	F-EM	5	0.1	total	0.958
47	36-8	DMPC	15	-	-	F-EM	5	0.1	soluble	0.915
39	36-9	DMPC	15	-	-	F-EM	3	0.1	active	0.014798
39	36-9	DMPC	15	-	-	F-EM	3	0.1	soluble	0.003
39	36-9	DMPC	15	-	-	F-EM	3	0.1	total	0.505
39	36-10	DMPC	15	-	-	F-EM	1.5	0.1	active	0.035164
39	36-10	DMPC	15	-	-	F-EM	1.5	0.1	soluble	0.008
39	36-10	DMPC	15	-	-	F-EM	1.5	0.1	total	0.023
41	37-1	-	-	-	-	-	-	-	total	1
41	37-1	-	-	-	-	-	-	-	soluble	0.032
41	37-1	-	-	-	-	-	-	-	active	0.008758
41	37-3	DMPC	15	-	-	F-EM	30	0.1	total	0.975
41	37-3	DMPC	15	-	-	F-EM	30	0.1	soluble	0.88
41	37-3	DMPC	15	-	-	F-EM	30	0.1	active	0.345725
41	37-6	DMPC	15	-	-	F-EM	7.5	0.1	active	0.725648
41	37-6	DMPC	15	-	-	F-EM	7.5	0.1	soluble	0.863
41	37-6	DMPC	15	-	-	F-EM	7.5	0.1	total	0.939
50	38-1-1	-	-	-	-	-	-	-	active	0.023572
50	38-1-1	-	-	-	-	-	-	-	total	1
50	38-1-1	-	-	-	-	-	-	-	soluble	0.003
49	38-4	DMPC	15	-	-	F-EM	30	0.1	total	0.983
49	38-4	DMPC	15	-	-	F-EM	30	0.1	soluble	0.794
49	38-4	DMPC	15	-	-	F-EM	30	0.1	active	0.355068
52	38-5	DMPC	15	-	-	F-EM	15	0.1	soluble	1.037
52	38-5	DMPC	15	-	-	F-EM	15	0.1	active	0.881638
52	38-5	DMPC	15	-	-	F-EM	15	0.1	total	1.074
49	38-6	DMPC	15	-	-	F-EM	7.5	0.1	soluble	0.797
49	38-6	DMPC	15	-	-	F-EM	7.5	0.1	active	0.674668
49	38-6	DMPC	15	-	-	F-EM	7.5	0.1	total	0.85
53	39-1	-	-	-	-	-	-	-	soluble	0.001
53	39-1	-	-	-	-	-	-	-	total	1
53	39-1	-	-	-	-	-	-	-	active	0.040164
53	39-3	DMPC	15	-	-	F-EM	30	0.1	total	0.564
53	39-3	DMPC	15	-	-	F-EM	30	0.1	active	0.231019
53	39-3	DMPC	15	-	-	F-EM	30	0.1	soluble	0.539
53	39-5	DMPC	15	-	-	F-EM	7.5	0.1	total	0.574
53	39-5	DMPC	15	-	-	F-EM	7.5	0.1	soluble	0.558
53	39-5	DMPC	15	-	-	F-EM	7.5	0.1	active	0.362375
67	40-5-3	-	-	-	-	-	-	-	active	0.014309
67	40-5-3	-	-	-	-	-	-	-	total	1
67	40-5-3	-	-	-	-	-	-	-	soluble	0.003
64	40-6	DMPC	15	-	-	F-EM	30	0.1	active	0.262998
64	40-6	DMPC	15	-	-	F-EM	30	0.1	soluble	0.639
64	40-6	DMPC	15	-	-	F-EM	30	0.1	total	0.734
64	40-7	DMPC	15	-	-	F-EM	7.5	0.1	active	0.508063
64	40-7	DMPC	15	-	-	F-EM	7.5	0.1	soluble	0.894
64	40-7	DMPC	15	-	-	F-EM	7.5	0.1	total	0.867
61	41-1	-	-	-	-	-	-	-	soluble	0.004
61	41-1	-	-	-	-	-	-	-	total	1
61	41-1	-	-	-	-	-	-	-	active	0.003752
61	41-2	DMPC	15	-	-	F-EM	30	0.1	active	0.323832
61	41-2	DMPC	15	-	-	F-EM	30	0.1	soluble	0.936
61	41-2	DMPC	15	-	-	F-EM	30	0.1	total	1.067
62	41-3	DMPC	15	-	-	F-EM	7.5	0.1	total	0.725
62	41-3	DMPC	15	-	-	F-EM	7.5	0.1	soluble	0.843
62	41-3	DMPC	15	-	-	F-EM	7.5	0.1	active	0.449339
71	42-2-2	-	-	-	-	-	-	-	total	1
71	42-2-2	-	-	-	-	-	-	-	soluble	0.003
71	42-2-2	-	-	-	-	-	-	-	active	0.027222
73	42-3	DMPC	15	-	-	F-EM	30	0.1	total	0.715
73	42-3	DMPC	15	-	-	F-EM	30	0.1	active	0.301438
73	42-3	DMPC	15	-	-	F-EM	30	0.1	soluble	0.64
73	42-4	DMPC	15	-	-	F-EM	7.5	0.1	active	0.738784
73	42-4	DMPC	15	-	-	F-EM	7.5	0.1	soluble	0.846
73	42-4	DMPC	15	-	-	F-EM	7.5	0.1	total	0.877
72	42-17	DMPC	-	-	-	LPN	50	-	total	0.732
72	42-17	DMPC	-	-	-	LPN	50	-	active	0.5921
72	42-17	DMPC	-	-	-	LPN	50	-	soluble	0.756
76	50-1	-	-	-	-	-	-	-	soluble	0.006
76	50-1	-	-	-	-	-	-	-	total	1
76	50-1	-	-	-	-	-	-	-	active	0.026668
77	50-4	DMPC	15	-	-	F-EM	7.5	0.1	total	0.916
77	50-4	DMPC	15	-	-	F-EM	7.5	0.1	soluble	0.865
77	50-4	DMPC	15	-	-	F-EM	7.5	0.1	active	0.779051
79	50-8	DMPC	-	-	-	LPN	50	-	total	0.934
79	50-8	DMPC	-	-	-	LPN	50	-	soluble	1.033
79	50-8	DMPC	-	-	-	LPN	50	-	active	0.554545
80	51-1	-	-	-	-	-	-	-	soluble	0.006
80	51-1	-	-	-	-	-	-	-	active	0.013071
80	51-1	-	-	-	-	-	-	-	total	1
81	51-4	DMPC	15	-	-	F-EM	7.5	0.1	soluble	0.865
81	51-4	DMPC	15	-	-	F-EM	7.5	0.1	active	0.941875
81	51-4	DMPC	15	-	-	F-EM	7.5	0.1	total	1.011
83	51-8	DMPC	-	-	-	LPN	50	-	total	0.52
83	51-8	DMPC	-	-	-	LPN	50	-	soluble	0.462
83	51-8	DMPC	-	-	-	LPN	50	-	active	0.709217
84	52-1	-	-	-	-	-	-	-	total	1
84	52-1	-	-	-	-	-	-	-	active	0.002298
84	52-1	-	-	-	-	-	-	-	soluble	0.01
87	52-3	DMPC	15	-	-	F-EM	30	0.1	soluble	0.647
87	52-3	DMPC	15	-	-	F-EM	30	0.1	active	0.292783
87	52-3	DMPC	15	-	-	F-EM	30	0.1	total	0.723
85	52-5	DMPC	15	-	-	F-EM	7.5	0.1	active	0.741205
85	52-5	DMPC	15	-	-	F-EM	7.5	0.1	total	0.951
85	52-5	DMPC	15	-	-	F-EM	7.5	0.1	soluble	0.897
84	52-8	DMPC	-	-	-	LPN	50	-	soluble	0.91
84	52-8	DMPC	-	-	-	LPN	50	-	active	0.595295
84	52-8	DMPC	-	-	-	LPN	50	-	total	0.959
88	53-1	-	-	-	-	-	-	-	total	1
88	53-1	-	-	-	-	-	-	-	soluble	0.03
88	53-1	-	-	-	-	-	-	-	active	-0.00547
94	53-3	DMPC	15	-	-	F-EM	30	0.1	active	0.300009
94	53-3	DMPC	15	-	-	F-EM	30	0.1	total	0.73
94	53-3	DMPC	15	-	-	F-EM	30	0.1	soluble	0.578
89	53-5	DMPC	15	-	-	F-EM	7.5	0.1	total	1.056
89	53-5	DMPC	15	-	-	F-EM	7.5	0.1	active	0.808384
89	53-5	DMPC	15	-	-	F-EM	7.5	0.1	soluble	1.039
88	53-8	DMPC	-	-	-	LPN	50	-	soluble	0.954
88	53-8	DMPC	-	-	-	LPN	50	-	total	1.183
88	53-8	DMPC	-	-	-	LPN	50	-	active	0.60652

## Sheet: Figure-4A
Blot_#	Sample ID	lipid1	[lipid1], mM	lipid2	[lipid2], mM	detergent	[detergent]RM, mM	[detergent]FM, mM	fraction	value
1	21-7	DMPC	15	-	-	F-EM	30	0.1	total	1
1	21-7	DMPC	15	-	-	F-EM	30	0.1	soluble	1
1	21-7	DMPC	15	-	-	F-EM	30	0.1	active	1
8	23-4	DMPC	15	-	-	F-EM	30	0.1	total	1
8	23-4	DMPC	15	-	-	F-EM	30	0.1	soluble	1
8	23-4	DMPC	15	-	-	F-EM	30	0.1	active	1
12	24-4	DMPC	15	-	-	F-EM	30	0.1	total	1
12	24-4	DMPC	15	-	-	F-EM	30	0.1	soluble	1
12	24-4	DMPC	15	-	-	F-EM	30	0.1	active	1
19	28-10	DMPC	15	-	-	F-EM	30	0.1	total	1
19	28-10	DMPC	15	-	-	F-EM	30	0.1	soluble	1
19	28-10	DMPC	15	-	-	F-EM	30	0.1	active	1
22	29-10	DMPC	15	-	-	F-EM	30	0.1	active	1
22	29-10	DMPC	15	-	-	F-EM	30	0.1	total	1
22	29-10	DMPC	15	-	-	F-EM	30	0.1	soluble	1
26	30-5	DMPC	15	-	-	F-EM	30	0.1	total	1
26	30-5	DMPC	15	-	-	F-EM	30	0.1	soluble	1
26	30-5	DMPC	15	-	-	F-EM	30	0.1	active	1
26	30-8	DMPC	15	-	-	F-EM	30	30	soluble	1.09156
26	30-8	DMPC	15	-	-	F-EM	30	30	total	1.04908
26	30-8	DMPC	15	-	-	F-EM	30	30	active	1.46898
28	33-8	DMPC	15	-	-	F-EM	30	0.1	total	1
28	33-8	DMPC	15	-	-	F-EM	30	0.1	soluble	1
28	33-8	DMPC	15	-	-	F-EM	30	0.1	active	1
28	33-9	DMPC	15	-	-	F-EM	30	1	active	1.00718
28	33-9	DMPC	15	-	-	F-EM	30	1	total	1.2843
28	33-9	DMPC	15	-	-	F-EM	30	1	soluble	1.14172
28	33-10	DMPC	15	-	-	F-EM	30	10	total	1.22509
28	33-10	DMPC	15	-	-	F-EM	30	10	soluble	1.19323
28	33-10	DMPC	15	-	-	F-EM	30	10	active	1.57681
28	33-11	DMPC	15	-	-	F-EM	30	30	active	1.85732
28	33-11	DMPC	15	-	-	F-EM	30	30	soluble	1.1864
28	33-11	DMPC	15	-	-	F-EM	30	30	total	1.28925
29	34-20	DMPC	15	-	-	F-EM	30	0.1	soluble	1
29	34-20	DMPC	15	-	-	F-EM	30	0.1	total	1
29	34-20	DMPC	15	-	-	F-EM	30	0.1	active	1
33	35-20	DMPC	15	-	-	F-EM	30	0.1	active	1
33	35-20	DMPC	15	-	-	F-EM	30	0.1	soluble	1
33	35-20	DMPC	15	-	-	F-EM	30	0.1	total	1
35	35-12	DMPC	15	-	-	F-EM	30	1	active	0.955128
35	35-12	DMPC	15	-	-	F-EM	30	1	soluble	0.935513
35	35-12	DMPC	15	-	-	F-EM	30	1	total	0.936053
35	35-13	DMPC	15	-	-	F-EM	30	10	active	0.893535
35	35-13	DMPC	15	-	-	F-EM	30	10	total	0.804744
35	35-13	DMPC	15	-	-	F-EM	30	10	soluble	0.902816
35	35-14	DMPC	15	-	-	F-EM	30	30	total	0.840607
35	35-14	DMPC	15	-	-	F-EM	30	30	active	0.937073
35	35-14	DMPC	15	-	-	F-EM	30	30	soluble	0.874886
37	36-20	DMPC	15	-	-	F-EM	30	0.1	total	1
37	36-20	DMPC	15	-	-	F-EM	30	0.1	soluble	1
37	36-20	DMPC	15	-	-	F-EM	30	0.1	active	1
39	36-11	DMPC	15	-	-	F-EM	30	1	soluble	1.27564
39	36-11	DMPC	15	-	-	F-EM	30	1	total	1.1912
39	36-11	DMPC	15	-	-	F-EM	30	1	active	0.932998
39	36-12	DMPC	15	-	-	F-EM	30	10	soluble	1.17689
39	36-12	DMPC	15	-	-	F-EM	30	10	total	1.25044
39	36-12	DMPC	15	-	-	F-EM	30	10	active	0.748996
41	37-3	DMPC	15	-	-	F-EM	30	0.1	active	1
41	37-3	DMPC	15	-	-	F-EM	30	0.1	soluble	1
41	37-3	DMPC	15	-	-	F-EM	30	0.1	total	1
49	38-4	DMPC	15	-	-	F-EM	30	0.1	total	1
49	38-4	DMPC	15	-	-	F-EM	30	0.1	soluble	1
49	38-4	DMPC	15	-	-	F-EM	30	0.1	active	1
53	39-3	DMPC	15	-	-	F-EM	30	0.1	active	1
53	39-3	DMPC	15	-	-	F-EM	30	0.1	total	1
53	39-3	DMPC	15	-	-	F-EM	30	0.1	soluble	1
64	40-6	DMPC	15	-	-	F-EM	30	0.1	total	1
64	40-6	DMPC	15	-	-	F-EM	30	0.1	soluble	1
64	40-6	DMPC	15	-	-	F-EM	30	0.1	active	1
61	41-2	DMPC	15	-	-	F-EM	30	0.1	total	1
61	41-2	DMPC	15	-	-	F-EM	30	0.1	soluble	1
61	41-2	DMPC	15	-	-	F-EM	30	0.1	active	1
73	42-3	DMPC	15	-	-	F-EM	30	0.1	total	1
73	42-3	DMPC	15	-	-	F-EM	30	0.1	soluble	1
73	42-3	DMPC	15	-	-	F-EM	30	0.1	active	1
87	52-3	DMPC	15	-	-	F-EM	30	0.1	active	1
87	52-3	DMPC	15	-	-	F-EM	30	0.1	soluble	1
87	52-3	DMPC	15	-	-	F-EM	30	0.1	total	1
94	53-3	DMPC	15	-	-	F-EM	30	0.1	active	1
94	53-3	DMPC	15	-	-	F-EM	30	0.1	soluble	1
94	53-3	DMPC	15	-	-	F-EM	30	0.1	total	1

## Sheet: Figure-4B
Blot_#	Sample ID	lipid1	[lipid1], mM	lipid2	[lipid2], mM	detergent	[detergent]RM, mM	[detergent]FM, mM	fraction	value
8	23-10	DMPC	15	-	-	F-EM	7.5	0.1	total	1
8	23-10	DMPC	15	-	-	F-EM	7.5	0.1	soluble	1
8	23-10	DMPC	15	-	-	F-EM	7.5	0.1	active	1
12	24-9	DMPC	15	-	-	F-EM	7.5	0.1	total	1
12	24-9	DMPC	15	-	-	F-EM	7.5	0.1	soluble	1
12	24-9	DMPC	15	-	-	F-EM	7.5	0.1	active	1
19	28-2	DMPC	15	-	-	F-EM	7.5	0.1	total	1
19	28-2	DMPC	15	-	-	F-EM	7.5	0.1	soluble	1
19	28-2	DMPC	15	-	-	F-EM	7.5	0.1	active	1
22	29-2	DMPC	15	-	-	F-EM	7.5	0.1	active	1
22	29-2	DMPC	15	-	-	F-EM	7.5	0.1	total	1
22	29-2	DMPC	15	-	-	F-EM	7.5	0.1	soluble	1
29	34-15	DMPC	15	-	-	F-EM	7.5	0.1	total	1
29	34-15	DMPC	15	-	-	F-EM	7.5	0.1	soluble	1
29	34-15	DMPC	15	-	-	F-EM	7.5	0.1	active	1
34	35-8	DMPC	15	-	-	F-EM	7.5	0.1	total	1
34	35-8	DMPC	15	-	-	F-EM	7.5	0.1	soluble	1
34	35-8	DMPC	15	-	-	F-EM	7.5	0.1	active	1
36	35-15	DMPC	15	-	-	F-EM	7.5	1	active	0.983839
36	35-15	DMPC	15	-	-	F-EM	7.5	1	soluble	1.15861
36	35-15	DMPC	15	-	-	F-EM	7.5	1	total	1.05688
36	35-16	DMPC	15	-	-	F-EM	7.5	7.5	total	0.969815
36	35-16	DMPC	15	-	-	F-EM	7.5	7.5	active	1.06878
36	35-16	DMPC	15	-	-	F-EM	7.5	7.5	soluble	0.970531
41	37-6	DMPC	15	-	-	F-EM	7.5	0.1	soluble	1
41	37-6	DMPC	15	-	-	F-EM	7.5	0.1	total	1
41	37-6	DMPC	15	-	-	F-EM	7.5	0.1	active	1
41	37-7	DMPC	15	-	-	F-EM	7.5	1	total	1.02213
41	37-7	DMPC	15	-	-	F-EM	7.5	1	soluble	0.926431
41	37-7	DMPC	15	-	-	F-EM	7.5	1	active	1.05399
41	37-8	DMPC	15	-	-	F-EM	7.5	7.5	active	1.34379
41	37-8	DMPC	15	-	-	F-EM	7.5	7.5	soluble	0.843778
41	37-8	DMPC	15	-	-	F-EM	7.5	7.5	total	0.824635
49	38-6	DMPC	15	-	-	F-EM	7.5	0.1	total	1
49	38-6	DMPC	15	-	-	F-EM	7.5	0.1	active	1
49	38-6	DMPC	15	-	-	F-EM	7.5	0.1	soluble	1
53	39-5	DMPC	15	-	-	F-EM	7.5	0.1	active	1
53	39-5	DMPC	15	-	-	F-EM	7.5	0.1	soluble	1
53	39-5	DMPC	15	-	-	F-EM	7.5	0.1	total	1
53	39-6	DMPC	15	-	-	F-EM	7.5	2	active	0.986343
53	39-6	DMPC	15	-	-	F-EM	7.5	2	soluble	0.936009
53	39-6	DMPC	15	-	-	F-EM	7.5	2	total	1.05067
53	39-7	DMPC	15	-	-	F-EM	7.5	1	active	1.3998
53	39-7	DMPC	15	-	-	F-EM	7.5	1	soluble	1.11714
53	39-7	DMPC	15	-	-	F-EM	7.5	1	total	1.29522
53	39-8	DMPC	15	-	-	F-EM	7.5	7.5	total	1.1988
53	39-8	DMPC	15	-	-	F-EM	7.5	7.5	active	1.39277
53	39-8	DMPC	15	-	-	F-EM	7.5	7.5	soluble	1.19957
64	40-7	DMPC	15	-	-	F-EM	7.5	0.1	total	1
64	40-7	DMPC	15	-	-	F-EM	7.5	0.1	soluble	1
64	40-7	DMPC	15	-	-	F-EM	7.5	0.1	active	1
69	40-8	DMPC	15	-	-	F-EM	7.5	1	active	0.932241
69	40-8	DMPC	15	-	-	F-EM	7.5	1	total	0.961976
69	40-8	DMPC	15	-	-	F-EM	7.5	1	soluble	0.861075
69	40-9-1	DMPC	15	-	-	F-EM	7.5	2	total	0.916152
69	40-9-1	DMPC	15	-	-	F-EM	7.5	2	active	0.953736
69	40-9-1	DMPC	15	-	-	F-EM	7.5	2	soluble	0.951425
62	41-3	DMPC	15	-	-	F-EM	7.5	0.1	total	1
62	41-3	DMPC	15	-	-	F-EM	7.5	0.1	active	1
62	41-3	DMPC	15	-	-	F-EM	7.5	0.1	soluble	1
69	41-4-1	DMPC	15	-	-	F-EM	7.5	2	total	1.11759
69	41-4-1	DMPC	15	-	-	F-EM	7.5	2	active	1.3281
69	41-4-1	DMPC	15	-	-	F-EM	7.5	2	soluble	1.1321
73	42-4	DMPC	15	-	-	F-EM	7.5	0.1	active	1
73	42-4	DMPC	15	-	-	F-EM	7.5	0.1	soluble	1
73	42-4	DMPC	15	-	-	F-EM	7.5	0.1	total	1
73	42-5	DMPC	15	-	-	F-EM	7.5	2	active	1.10566
73	42-5	DMPC	15	-	-	F-EM	7.5	2	total	1.02186
73	42-5	DMPC	15	-	-	F-EM	7.5	2	soluble	0.950862
77	50-4	DMPC	15	-	-	F-EM	7.5	0.1	soluble	1
77	50-4	DMPC	15	-	-	F-EM	7.5	0.1	active	1
77	50-4	DMPC	15	-	-	F-EM	7.5	0.1	total	1
79	50-7-1	DMPC	15	-	-	F-EM	7.5	2	total	1.03431
79	50-7-1	DMPC	15	-	-	F-EM	7.5	2	soluble	1.12715
79	50-7-1	DMPC	15	-	-	F-EM	7.5	2	active	0.891489
81	51-4	DMPC	15	-	-	F-EM	7.5	0.1	soluble	1
81	51-4	DMPC	15	-	-	F-EM	7.5	0.1	total	1
81	51-4	DMPC	15	-	-	F-EM	7.5	0.1	active	1
83	51-6-1	DMPC	15	-	-	F-EM	7.5	2	total	0.845683
83	51-6-1	DMPC	15	-	-	F-EM	7.5	2	soluble	0.879159
83	51-6-1	DMPC	15	-	-	F-EM	7.5	2	active	1.15756
85	52-5	DMPC	15	-	-	F-EM	7.5	0.1	soluble	1
85	52-5	DMPC	15	-	-	F-EM	7.5	0.1	total	1
85	52-5	DMPC	15	-	-	F-EM	7.5	0.1	active	1
89	53-5	DMPC	15	-	-	F-EM	7.5	0.1	total	1
89	53-5	DMPC	15	-	-	F-EM	7.5	0.1	soluble	1
89	53-5	DMPC	15	-	-	F-EM	7.5	0.1	active	1

## Sheet: Figure-5AB
Blot_#	Sample ID	lipid1	[lipid1], mM	lipid2	[lipid2], mM	detergent	[detergent]RM, mM	[detergent]FM, mM	fraction	value
8	23-10	DMPC	15	-	-	F-EM	7.5	0.1	total	1
8	23-10	DMPC	15	-	-	F-EM	7.5	0.1	soluble	1
8	23-10	DMPC	15	-	-	F-EM	7.5	0.1	active	1
12	24-9	DMPC	15	-	-	F-EM	7.5	0.1	total	1
12	24-9	DMPC	15	-	-	F-EM	7.5	0.1	soluble	1
12	24-9	DMPC	15	-	-	F-EM	7.5	0.1	active	1
19	28-2	DMPC	15	-	-	F-EM	7.5	0.1	total	1
19	28-2	DMPC	15	-	-	F-EM	7.5	0.1	soluble	1
19	28-2	DMPC	15	-	-	F-EM	7.5	0.1	active	1
22	29-2	DMPC	15	-	-	F-EM	7.5	0.1	total	1
22	29-2	DMPC	15	-	-	F-EM	7.5	0.1	soluble	1
22	29-2	DMPC	15	-	-	F-EM	7.5	0.1	active	1
29	34-15	DMPC	15	-	-	F-EM	7.5	0.1	active	1
29	34-15	DMPC	15	-	-	F-EM	7.5	0.1	total	1
29	34-15	DMPC	15	-	-	F-EM	7.5	0.1	soluble	1
34	35-8	DMPC	15	-	-	F-EM	7.5	0.1	total	1
34	35-8	DMPC	15	-	-	F-EM	7.5	0.1	soluble	1
34	35-8	DMPC	15	-	-	F-EM	7.5	0.1	active	1
41	37-6	DMPC	15	-	-	F-EM	7.5	0.1	total	1
41	37-6	DMPC	15	-	-	F-EM	7.5	0.1	soluble	1
41	37-6	DMPC	15	-	-	F-EM	7.5	0.1	active	1
42	37-9	DMPC	13.5	DMPG	1.5	F-EM	7.5	0.1	active	1.07221
42	37-9	DMPC	13.5	DMPG	1.5	F-EM	7.5	0.1	total	0.919048
42	37-9	DMPC	13.5	DMPG	1.5	F-EM	7.5	0.1	soluble	0.779986
42	37-13	DMPC	12	DMPG	3	F-EM	7.5	0.1	active	1.27908
42	37-13	DMPC	12	DMPG	3	F-EM	7.5	0.1	total	0.851701
42	37-13	DMPC	12	DMPG	3	F-EM	7.5	0.1	soluble	0.778368
45	37-14	DMPC	9	DMPG	6	F-EM	7.5	0.1	total	0.940363
45	37-14	DMPC	9	DMPG	6	F-EM	7.5	0.1	soluble	0.910959
45	37-14	DMPC	9	DMPG	6	F-EM	7.5	0.1	active	1.35487
42	37-17	POPC	15	-	-	F-EM	7.5	0.1	total	0.646259
42	37-17	POPC	15	-	-	F-EM	7.5	0.1	soluble	0.003698
42	37-17	POPC	15	-	-	F-EM	7.5	0.1	active	0.026301
43	37-18	DOPC	15	-	-	F-EM	7.5	0.1	active	0.031802
43	37-18	DOPC	15	-	-	F-EM	7.5	0.1	total	0.813234
43	37-18	DOPC	15	-	-	F-EM	7.5	0.1	soluble	0.060876
44	37-19	DLPC	15	-	-	F-EM	7.5	0.1	active	0.813702
44	37-19	DLPC	15	-	-	F-EM	7.5	0.1	soluble	1.03217
44	37-19	DLPC	15	-	-	F-EM	7.5	0.1	total	0.999591
49	38-6	DMPC	15	-	-	F-EM	7.5	0.1	total	1
49	38-6	DMPC	15	-	-	F-EM	7.5	0.1	soluble	1
49	38-6	DMPC	15	-	-	F-EM	7.5	0.1	active	1
52	38-7	DMPC	13.5	DMPG	1.5	F-EM	7.5	0.1	active	1.29681
52	38-7	DMPC	13.5	DMPG	1.5	F-EM	7.5	0.1	total	1.10828
52	38-7	DMPC	13.5	DMPG	1.5	F-EM	7.5	0.1	soluble	1.05742
52	38-8	POPC	15	-	-	F-EM	30	0.1	soluble	1.00071
52	38-8	POPC	15	-	-	F-EM	30	0.1	active	0.459693
52	38-8	POPC	15	-	-	F-EM	30	0.1	total	1.08701
49	38-9	POPC	15	-	-	F-EM	15	0.1	soluble	0.294707
49	38-9	POPC	15	-	-	F-EM	15	0.1	active	0.075293
49	38-9	POPC	15	-	-	F-EM	15	0.1	total	1.07103
51	38-9-1	POPC	15	-	-	F-EM	15	0.1	soluble	0.380663
51	38-9-1	POPC	15	-	-	F-EM	15	0.1	active	0.075293
51	38-11	DOPC	15	-	-	F-EM	15	0.1	total	1.25075
51	38-11	DOPC	15	-	-	F-EM	15	0.1	soluble	0.186893
51	38-11	DOPC	15	-	-	F-EM	15	0.1	active	0.057296
52	38-11-1	DOPC	15	-	-	F-EM	15	0.1	soluble	0.164765
52	38-11-1	DOPC	15	-	-	F-EM	15	0.1	active	0.057296
51	38-14	DLPC	15	-	-	F-EM	7.5	0.1	total	1.02018
51	38-14	DLPC	15	-	-	F-EM	7.5	0.1	soluble	1.01537
51	38-14	DLPC	15	-	-	F-EM	7.5	0.1	active	0.408279
49	38-17	DMPC	9	DMPG	6	F-EM	7.5	0.1	active	1.65557
49	38-17	DMPC	9	DMPG	6	F-EM	7.5	0.1	total	1.04403
49	38-17	DMPC	9	DMPG	6	F-EM	7.5	0.1	soluble	1.01096
53	39-5	DMPC	15	-	-	F-EM	7.5	0.1	total	1
53	39-5	DMPC	15	-	-	F-EM	7.5	0.1	soluble	1
53	39-5	DMPC	15	-	-	F-EM	7.5	0.1	active	1
56	39-12	DMPG	15	-	-	F-EM	7.5	0.1	total	1.02068
56	39-12	DMPG	15	-	-	F-EM	7.5	0.1	soluble	1.03266
56	39-12	DMPG	15	-	-	F-EM	7.5	0.1	active	1.17657
56	39-18	POPC	15	-	-	F-EM	30	0.1	active	0.600524
56	39-18	POPC	15	-	-	F-EM	30	0.1	total	0.964433
56	39-18	POPC	15	-	-	F-EM	30	0.1	soluble	0.928636
56	39-19	POPC	15	-	-	F-EM	15	0.1	active	0.227452
56	39-19	POPC	15	-	-	F-EM	15	0.1	total	1.00579
56	39-19	POPC	15	-	-	F-EM	15	0.1	soluble	0.248866
58	39-20	DOPC	15	-	-	F-EM	30	0.1	total	0.919258
58	39-20	DOPC	15	-	-	F-EM	30	0.1	soluble	1.03159
58	39-20	DOPC	15	-	-	F-EM	30	0.1	active	1.02026
58	39-21	DOPC	15	-	-	F-EM	15	0.1	total	1.00758
58	39-21	DOPC	15	-	-	F-EM	15	0.1	soluble	0.313779
58	39-21	DOPC	15	-	-	F-EM	15	0.1	active	0.268626
59	39-24	DLPC	15	-	-	F-EM	7.5	0.1	active	1.39831
59	39-24	DLPC	15	-	-	F-EM	7.5	0.1	total	0.831987
59	39-24	DLPC	15	-	-	F-EM	7.5	0.1	soluble	1.10974
64	40-7	DMPC	15	-	-	F-EM	7.5	0.1	active	1
64	40-7	DMPC	15	-	-	F-EM	7.5	0.1	soluble	1
64	40-7	DMPC	15	-	-	F-EM	7.5	0.1	total	1
64	40-12	DMPG	15	-	-	F-EM	7.5	0.1	total	1.06553
64	40-12	DMPG	15	-	-	F-EM	7.5	0.1	soluble	1.01982
64	40-12	DMPG	15	-	-	F-EM	7.5	0.1	active	1.26397
68	40-15	DMPC	9	DMPG	6	F-EM	7.5	0.1	active	1.11008
68	40-15	DMPC	9	DMPG	6	F-EM	7.5	0.1	total	0.95584
68	40-15	DMPC	9	DMPG	6	F-EM	7.5	0.1	soluble	0.900224
65	40-16	POPC	15	-	-	F-EM	30	0.1	soluble	0.682563
65	40-16	POPC	15	-	-	F-EM	30	0.1	active	0.418461
65	40-16	POPC	15	-	-	F-EM	30	0.1	total	0.915999
65	40-17	POPC	15	-	-	F-EM	15	0.1	soluble	0.14804
65	40-17	POPC	15	-	-	F-EM	15	0.1	active	0.150554
65	40-17	POPC	15	-	-	F-EM	15	0.1	total	0.78134
65	40-19	POPC	15	-	-	F-EM	7.5	0.1	soluble	0.007607
65	40-19	POPC	15	-	-	F-EM	7.5	0.1	active	0.099543
65	40-19	POPC	15	-	-	F-EM	7.5	0.1	total	0.727156
66	40-20	DOPC	15	-	-	F-EM	30	0.1	total	0.983803
66	40-20	DOPC	15	-	-	F-EM	30	0.1	soluble	0.908938
66	40-20	DOPC	15	-	-	F-EM	30	0.1	active	0.628159
66	40-21	DOPC	15	-	-	F-EM	15	0.1	total	1.10211
66	40-21	DOPC	15	-	-	F-EM	15	0.1	soluble	0.332325
66	40-21	DOPC	15	-	-	F-EM	15	0.1	active	0.199024
66	40-23	DOPC	15	-	-	F-EM	7.5	0.1	total	1.23521
66	40-23	DOPC	15	-	-	F-EM	7.5	0.1	soluble	0.025874
66	40-23	DOPC	15	-	-	F-EM	7.5	0.1	active	0.09703
62	41-3	DMPC	15	-	-	F-EM	7.5	0.1	active	1
62	41-3	DMPC	15	-	-	F-EM	7.5	0.1	soluble	1
62	41-3	DMPC	15	-	-	F-EM	7.5	0.1	total	1
62	41-30	DLPC	15	-	-	F-EM	7.5	0.1	total	0.907549
62	41-30	DLPC	15	-	-	F-EM	7.5	0.1	soluble	0.73169
62	41-30	DLPC	15	-	-	F-EM	7.5	0.1	active	1.37545
73	42-4	DMPC	15	-	-	F-EM	7.5	0.1	total	1
73	42-4	DMPC	15	-	-	F-EM	7.5	0.1	soluble	1
73	42-4	DMPC	15	-	-	F-EM	7.5	0.1	active	1
71	42-11	DMPC	9	DMPG	6	F-EM	7.5	0.1	total	0.941581
71	42-11	DMPC	9	DMPG	6	F-EM	7.5	0.1	soluble	1.05786
71	42-11	DMPC	9	DMPG	6	F-EM	7.5	0.1	active	1.18847
77	50-4	DMPC	15	-	-	F-EM	7.5	0.1	soluble	1
77	50-4	DMPC	15	-	-	F-EM	7.5	0.1	active	1
77	50-4	DMPC	15	-	-	F-EM	7.5	0.1	total	1
77	50-10	DMPC	13.5	DMPG	1.5	F-EM	7.5	0.1	total	0.949894
77	50-10	DMPC	13.5	DMPG	1.5	F-EM	7.5	0.1	soluble	0.984974
77	50-10	DMPC	13.5	DMPG	1.5	F-EM	7.5	0.1	active	0.879583
77	50-11	DMPC	12	DMPG	3	F-EM	7.5	0.1	total	0.9685
77	50-11	DMPC	12	DMPG	3	F-EM	7.5	0.1	soluble	0.92228
77	50-11	DMPC	12	DMPG	3	F-EM	7.5	0.1	active	0.918161
78	50-14	DMPG	15	-	-	F-EM	7.5	0.1	total	0.856566
78	50-14	DMPG	15	-	-	F-EM	7.5	0.1	soluble	0.887685
78	50-14	DMPG	15	-	-	F-EM	7.5	0.1	active	0.715011
79	50-19	POPC	15	-	-	F-EM	30	0.1	active	0.358673
79	50-19	POPC	15	-	-	F-EM	30	0.1	soluble	0.821121
79	50-19	POPC	15	-	-	F-EM	30	0.1	total	1.17239
79	50-20	POPC	15	-	-	F-EM	7.5	0.1	total	0.824937
79	50-20	POPC	15	-	-	F-EM	7.5	0.1	soluble	0.004506
79	50-20	POPC	15	-	-	F-EM	7.5	0.1	active	0.049932
77	50-21	DOPC	15	-	-	F-EM	30	0.1	total	0.86486
77	50-21	DOPC	15	-	-	F-EM	30	0.1	soluble	0.75924
77	50-21	DOPC	15	-	-	F-EM	30	0.1	active	0.58749
77	50-22	DOPC	15	-	-	F-EM	7.5	0.1	total	0.622654
77	50-22	DOPC	15	-	-	F-EM	7.5	0.1	soluble	0.017962
77	50-22	DOPC	15	-	-	F-EM	7.5	0.1	active	0.046768
81	51-4	DMPC	15	-	-	F-EM	7.5	0.1	soluble	1
81	51-4	DMPC	15	-	-	F-EM	7.5	0.1	active	1
81	51-4	DMPC	15	-	-	F-EM	7.5	0.1	total	1
81	51-10	DMPC	13.5	DMPG	1.5	F-EM	7.5	0.1	active	1.16719
81	51-10	DMPC	13.5	DMPG	1.5	F-EM	7.5	0.1	total	0.999241
81	51-10	DMPC	13.5	DMPG	1.5	F-EM	7.5	0.1	soluble	0.974091
81	51-11	DMPC	12	DMPG	3	F-EM	7.5	0.1	total	0.882612
81	51-11	DMPC	12	DMPG	3	F-EM	7.5	0.1	soluble	1.03035
81	51-11	DMPC	12	DMPG	3	F-EM	7.5	0.1	active	1.27171
82	51-14	DMPG	15	-	-	F-EM	7.5	0.1	total	0.485774
82	51-14	DMPG	15	-	-	F-EM	7.5	0.1	soluble	0.549522
82	51-14	DMPG	15	-	-	F-EM	7.5	0.1	active	0.494925
83	51-19	POPC	15	-	-	F-EM	30	0.1	total	0.494672
83	51-19	POPC	15	-	-	F-EM	30	0.1	soluble	0.54386
83	51-19	POPC	15	-	-	F-EM	30	0.1	active	0.414333
83	51-20	POPC	15	-	-	F-EM	7.5	0.1	active	0.021441
83	51-20	POPC	15	-	-	F-EM	7.5	0.1	soluble	0.005898
83	51-20	POPC	15	-	-	F-EM	7.5	0.1	total	0.683282
81	51-21	DOPC	15	-	-	F-EM	30	0.1	total	0.767654
81	51-21	DOPC	15	-	-	F-EM	30	0.1	soluble	0.891748
81	51-21	DOPC	15	-	-	F-EM	30	0.1	active	0.521981
81	51-22	DOPC	15	-	-	F-EM	7.5	0.1	total	0.922703
81	51-22	DOPC	15	-	-	F-EM	7.5	0.1	soluble	0.030878
81	51-22	DOPC	15	-	-	F-EM	7.5	0.1	active	0.040633
85	52-5	DMPC	15	-	-	F-EM	7.5	0.1	total	1
85	52-5	DMPC	15	-	-	F-EM	7.5	0.1	soluble	1
85	52-5	DMPC	15	-	-	F-EM	7.5	0.1	active	1
86	52-10	DMPC	13.5	DMPG	1.5	F-EM	7.5	0.1	active	1.05575
86	52-10	DMPC	13.5	DMPG	1.5	F-EM	7.5	0.1	total	1.09918
86	52-10	DMPC	13.5	DMPG	1.5	F-EM	7.5	0.1	soluble	1.00889
86	52-11	DMPC	12	DMPG	3	F-EM	7.5	0.1	total	1.1325
86	52-11	DMPC	12	DMPG	3	F-EM	7.5	0.1	soluble	1.10946
86	52-11	DMPC	12	DMPG	3	F-EM	7.5	0.1	active	1.36389
86	52-12	DMPC	9	DMPG	6	F-EM	7.5	0.1	total	1.10367
86	52-12	DMPC	9	DMPG	6	F-EM	7.5	0.1	soluble	1.00751
86	52-12	DMPC	9	DMPG	6	F-EM	7.5	0.1	active	1.47725
87	52-15	DMPG	15	-	-	F-EM	7.5	0.1	active	1.03211
87	52-15	DMPG	15	-	-	F-EM	7.5	0.1	total	0.995845
87	52-15	DMPG	15	-	-	F-EM	7.5	0.1	soluble	0.859053
89	53-5	DMPC	15	-	-	F-EM	7.5	0.1	active	1
89	53-5	DMPC	15	-	-	F-EM	7.5	0.1	total	1
89	53-5	DMPC	15	-	-	F-EM	7.5	0.1	soluble	1
90	53-10	DMPC	13.5	DMPG	1.5	F-EM	7.5	0.1	total	0.920118
90	53-10	DMPC	13.5	DMPG	1.5	F-EM	7.5	0.1	soluble	0.99357
90	53-10	DMPC	13.5	DMPG	1.5	F-EM	7.5	0.1	active	1.19417
90	53-11	DMPC	12	DMPG	3	F-EM	7.5	0.1	soluble	1.49695
90	53-11	DMPC	12	DMPG	3	F-EM	7.5	0.1	total	1.3713
90	53-11	DMPC	12	DMPG	3	F-EM	7.5	0.1	active	1.48005
90	53-12	DMPC	9	DMPG	6	F-EM	7.5	0.1	soluble	1.3319
90	53-12	DMPC	9	DMPG	6	F-EM	7.5	0.1	total	1.02086
90	53-12	DMPC	9	DMPG	6	F-EM	7.5	0.1	active	1.43462
91	53-15	DMPG	15	-	-	F-EM	7.5	0.1	soluble	0.866172
91	53-15	DMPG	15	-	-	F-EM	7.5	0.1	total	0.683473
91	53-15	DMPG	15	-	-	F-EM	7.5	0.1	active	0.753447
94	53-18	DLPC	15	-	-	F-EM	7.5	0.1	soluble	0.832158
94	53-18	DLPC	15	-	-	F-EM	7.5	0.1	total	0.752671
94	53-18	DLPC	15	-	-	F-EM	7.5	0.1	active	0.426177

## Sheet: Figure-6A
Blot_#	Sample ID	lipid1	[lipid1], mM	lipid2	[lipid2], mM	detergent	[detergent]RM, mM	[detergent]FM, mM	fraction	value
76	50-1	-	-	-	-	-	-	-	total	1.00687
76	50-1	-	-	-	-	-	-	-	soluble	0.006821
76	50-1	-	-	-	-	-	-	-	active	0.034466
76	50-7	DMPC	15	-	-	F-EM	7.5	2	total	1
76	50-7	DMPC	15	-	-	F-EM	7.5	2	soluble	1
76	50-7	DMPC	15	-	-	F-EM	7.5	2	active	1
79	50-8	DMPC	-	-	-	LPN	50	-	total	1.11116
79	50-8	DMPC	-	-	-	LPN	50	-	soluble	1.31896
79	50-8	DMPC	-	-	-	LPN	50	-	active	0.877115
76	50-15	DMPC	15	-	-	F-EPC	7.5	2	active	0.726082
76	50-15	DMPC	15	-	-	F-EPC	7.5	2	total	1.05533
76	50-15	DMPC	15	-	-	F-EPC	7.5	2	soluble	0.820916
76	50-16	DMPC	15	-	-	F-TFA	7.5	2	total	0.802482
76	50-16	DMPC	15	-	-	F-TFA	7.5	2	soluble	0.279293
76	50-16	DMPC	15	-	-	F-TFA	7.5	2	active	0.155358
76	50-17	DMPC	15	-	-	F-TEM	7.5	2	active	0.575148
76	50-17	DMPC	15	-	-	F-TEM	7.5	2	total	0.760228
76	50-17	DMPC	15	-	-	F-TEM	7.5	2	soluble	0.705841
76	50-18	DMPC	15	-	-	F-TEG	15	2	active	0.038509
76	50-18	DMPC	15	-	-	F-TEG	15	2	soluble	0.001574
76	50-18	DMPC	15	-	-	F-TEG	15	2	total	0.135983
80	51-1	-	-	-	-	-	-	-	total	1.0293
80	51-1	-	-	-	-	-	-	-	soluble	0.006732
80	51-1	-	-	-	-	-	-	-	active	0.01177
80	51-6	DMPC	15	-	-	F-EM	7.5	2	total	1
80	51-6	DMPC	15	-	-	F-EM	7.5	2	soluble	1
80	51-6	DMPC	15	-	-	F-EM	7.5	2	active	1
83	51-8	DMPC	-	-	-	LPN	50	-	soluble	0.725787
83	51-8	DMPC	-	-	-	LPN	50	-	active	0.911106
83	51-8	DMPC	-	-	-	LPN	50	-	total	0.687183
80	51-15	DMPC	15	-	-	F-EPC	7.5	2	total	0.798261
80	51-15	DMPC	15	-	-	F-EPC	7.5	2	soluble	0.719662
80	51-15	DMPC	15	-	-	F-EPC	7.5	2	active	0.324871
80	51-16	DMPC	15	-	-	F-TFA	7.5	2	total	1.04669
80	51-16	DMPC	15	-	-	F-TFA	7.5	2	soluble	0.553772
80	51-16	DMPC	15	-	-	F-TFA	7.5	2	active	0.162398
80	51-17	DMPC	15	-	-	F-TEM	7.5	2	active	0.542185
80	51-17	DMPC	15	-	-	F-TEM	7.5	2	total	0.869103
80	51-17	DMPC	15	-	-	F-TEM	7.5	2	soluble	0.875022
80	51-18	DMPC	15	-	-	F-TEG	15	2	soluble	0.001554
80	51-18	DMPC	15	-	-	F-TEG	15	2	active	0.024691
80	51-18	DMPC	15	-	-	F-TEG	15	2	total	0.154886
84	52-1	-	-	-	-	-	-	-	total	1.05221
84	52-1	-	-	-	-	-	-	-	soluble	0.010966
84	52-1	-	-	-	-	-	-	-	active	0.003388
84	52-6	DMPC	15	-	-	F-EM	7.5	2	total	1
84	52-6	DMPC	15	-	-	F-EM	7.5	2	soluble	1
84	52-6	DMPC	15	-	-	F-EM	7.5	2	active	1
84	52-8	DMPC	-	-	-	LPN	50	-	soluble	1.00292
84	52-8	DMPC	-	-	-	LPN	50	-	active	0.877713
84	52-8	DMPC	-	-	-	LPN	50	-	total	1.00927
84	52-16	DMPC	15	-	-	F-EPC	7.5	2	total	0.890155
84	52-16	DMPC	15	-	-	F-EPC	7.5	2	soluble	0.93573
84	52-16	DMPC	15	-	-	F-EPC	7.5	2	active	0.846054
84	52-17	DMPC	15	-	-	F-TFA	7.5	2	total	0.947396
84	52-17	DMPC	15	-	-	F-TFA	7.5	2	soluble	0.460439
84	52-17	DMPC	15	-	-	F-TFA	7.5	2	active	0.151355
84	52-18	DMPC	15	-	-	F-TEM	7.5	2	active	0.481814
84	52-18	DMPC	15	-	-	F-TEM	7.5	2	total	0.589506
84	52-18	DMPC	15	-	-	F-TEM	7.5	2	soluble	0.665186
85	52-19	DMPC	15	-	-	F-TEG	15	2	active	0.019806
85	52-19	DMPC	15	-	-	F-TEG	15	2	total	0.047324
85	52-19	DMPC	15	-	-	F-TEG	15	2	soluble	0.000886
88	53-1	-	-	-	-	-	-	-	total	0.999557
88	53-1	-	-	-	-	-	-	-	soluble	0.032299
88	53-1	-	-	-	-	-	-	-	active	-0.011095
88	53-6	DMPC	15	-	-	F-EM	7.5	2	total	1
88	53-6	DMPC	15	-	-	F-EM	7.5	2	soluble	1
88	53-6	DMPC	15	-	-	F-EM	7.5	2	active	1
88	53-8	DMPC	-	-	-	LPN	50	-	active	1.23013
88	53-8	DMPC	-	-	-	LPN	50	-	total	1.18258
88	53-8	DMPC	-	-	-	LPN	50	-	soluble	1.04071
88	53-19	DMPC	15	-	-	F-EPC	7.5	2	total	0.781352
88	53-19	DMPC	15	-	-	F-EPC	7.5	2	soluble	0.77478
88	53-19	DMPC	15	-	-	F-EPC	7.5	2	active	0.554313
88	53-20	DMPC	15	-	-	F-TFA	7.5	2	total	0.866791
88	53-20	DMPC	15	-	-	F-TFA	7.5	2	soluble	0.304516
88	53-20	DMPC	15	-	-	F-TFA	7.5	2	active	0.073475
88	53-21	DMPC	15	-	-	F-TEM	7.5	2	soluble	0.599265
88	53-21	DMPC	15	-	-	F-TEM	7.5	2	total	0.651954
88	53-21	DMPC	15	-	-	F-TEM	7.5	2	active	0.293001
89	53-22	DMPC	15	-	-	F-TEG	15	2	soluble	0.002329
89	53-22	DMPC	15	-	-	F-TEG	15	2	total	0.055903
89	53-22	DMPC	15	-	-	F-TEG	15	2	active	-0.014478

## Sheet: Figure-6B
Blot_#	Sample ID	lipid1	[lipid1], mM	lipid2	[lipid2], mM	detergent	[detergent]RM, mM	[detergent]FM, mM	fraction	value
76	50-1	-	-	-	-	-	-	-	total	0.6005
76	50-1	-	-	-	-	-	-	-	soluble	0.0039
76	50-1	-	-	-	-	-	-	-	active	0.016014
76	50-7	DMPC	15	-	-	F-EM	7.5	2	total	0.5964
76	50-7	DMPC	15	-	-	F-EM	7.5	2	soluble	0.5718
76	50-7	DMPC	15	-	-	F-EM	7.5	2	active	0.464631
79	50-8	DMPC	-	-	-	LPN	50	-	total	0.6867
79	50-8	DMPC	-	-	-	LPN	50	-	soluble	0.7588
79	50-8	DMPC	-	-	-	LPN	50	-	active	0.407535
76	50-15	DMPC	15	-	-	F-EPC	7.5	2	active	0.337361
76	50-15	DMPC	15	-	-	F-EPC	7.5	2	total	0.6294
76	50-15	DMPC	15	-	-	F-EPC	7.5	2	soluble	0.4694
76	50-16	DMPC	15	-	-	F-TFA	7.5	2	total	0.4786
76	50-16	DMPC	15	-	-	F-TFA	7.5	2	soluble	0.1597
76	50-16	DMPC	15	-	-	F-TFA	7.5	2	active	0.072184
76	50-17	DMPC	15	-	-	F-TEM	7.5	2	active	0.267232
76	50-17	DMPC	15	-	-	F-TEM	7.5	2	total	0.4534
76	50-17	DMPC	15	-	-	F-TEM	7.5	2	soluble	0.4036
76	50-18	DMPC	15	-	-	F-TEG	15	2	active	0.017892
76	50-18	DMPC	15	-	-	F-TEG	15	2	soluble	0.0009
76	50-18	DMPC	15	-	-	F-TEG	15	2	total	0.0811
80	51-1	-	-	-	-	-	-	-	total	0.6393
80	51-1	-	-	-	-	-	-	-	soluble	0.0039
80	51-1	-	-	-	-	-	-	-	active	0.008357
80	51-6	DMPC	15	-	-	F-EM	7.5	2	total	0.6211
80	51-6	DMPC	15	-	-	F-EM	7.5	2	soluble	0.5793
80	51-6	DMPC	15	-	-	F-EM	7.5	2	active	0.709991
83	51-8	DMPC	-	-	-	LPN	50	-	soluble	0.4219
83	51-8	DMPC	-	-	-	LPN	50	-	active	0.646877
83	51-8	DMPC	-	-	-	LPN	50	-	total	0.4745
80	51-15	DMPC	15	-	-	F-EPC	7.5	2	total	0.4958
80	51-15	DMPC	15	-	-	F-EPC	7.5	2	soluble	0.4169
80	51-15	DMPC	15	-	-	F-EPC	7.5	2	active	0.230655
80	51-16	DMPC	15	-	-	F-TFA	7.5	2	total	0.6501
80	51-16	DMPC	15	-	-	F-TFA	7.5	2	soluble	0.3208
80	51-16	DMPC	15	-	-	F-TFA	7.5	2	active	0.115301
80	51-17	DMPC	15	-	-	F-TEM	7.5	2	active	0.384946
80	51-17	DMPC	15	-	-	F-TEM	7.5	2	total	0.5398
80	51-17	DMPC	15	-	-	F-TEM	7.5	2	soluble	0.5069
80	51-18	DMPC	15	-	-	F-TEG	15	2	soluble	0.0009
80	51-18	DMPC	15	-	-	F-TEG	15	2	active	0.01753
80	51-18	DMPC	15	-	-	F-TEG	15	2	total	0.0962
84	52-1	-	-	-	-	-	-	-	total	0.7941
84	52-1	-	-	-	-	-	-	-	soluble	0.0079
84	52-1	-	-	-	-	-	-	-	active	0.001825
84	52-6	DMPC	15	-	-	F-EM	7.5	2	total	0.7547
84	52-6	DMPC	15	-	-	F-EM	7.5	2	soluble	0.7204
84	52-6	DMPC	15	-	-	F-EM	7.5	2	active	0.538585
84	52-8	DMPC	-	-	-	LPN	50	-	soluble	0.7225
84	52-8	DMPC	-	-	-	LPN	50	-	active	0.472723
84	52-8	DMPC	-	-	-	LPN	50	-	total	0.7617
84	52-16	DMPC	15	-	-	F-EPC	7.5	2	total	0.6718
84	52-16	DMPC	15	-	-	F-EPC	7.5	2	soluble	0.6741
84	52-16	DMPC	15	-	-	F-EPC	7.5	2	active	0.455672
84	52-17	DMPC	15	-	-	F-TFA	7.5	2	total	0.715
84	52-17	DMPC	15	-	-	F-TFA	7.5	2	soluble	0.3317
84	52-17	DMPC	15	-	-	F-TFA	7.5	2	active	0.081518
84	52-18	DMPC	15	-	-	F-TEM	7.5	2	active	0.259498
84	52-18	DMPC	15	-	-	F-TEM	7.5	2	total	0.4449
84	52-18	DMPC	15	-	-	F-TEM	7.5	2	soluble	0.4792
85	52-19	DMPC	15	-	-	F-TEG	15	2	active	0.010667
85	52-19	DMPC	15	-	-	F-TEG	15	2	total	0.0275
85	52-19	DMPC	15	-	-	F-TEG	15	2	soluble	0.0005
88	53-1	-	-	-	-	-	-	-	total	1.1278
88	53-1	-	-	-	-	-	-	-	soluble	0.0334
88	53-1	-	-	-	-	-	-	-	active	-0.006169
88	53-6	DMPC	15	-	-	F-EM	7.5	2	total	1.1283
88	53-6	DMPC	15	-	-	F-EM	7.5	2	soluble	1.0341
88	53-6	DMPC	15	-	-	F-EM	7.5	2	active	0.556066
88	53-8	DMPC	-	-	-	LPN	50	-	active	0.684033
88	53-8	DMPC	-	-	-	LPN	50	-	total	1.3343
88	53-8	DMPC	-	-	-	LPN	50	-	soluble	1.0762
88	53-19	DMPC	15	-	-	F-EPC	7.5	2	total	0.8816
88	53-19	DMPC	15	-	-	F-EPC	7.5	2	soluble	0.8012
88	53-19	DMPC	15	-	-	F-EPC	7.5	2	active	0.308235
88	53-20	DMPC	15	-	-	F-TFA	7.5	2	total	0.978
88	53-20	DMPC	15	-	-	F-TFA	7.5	2	soluble	0.3149
88	53-20	DMPC	15	-	-	F-TFA	7.5	2	active	0.040857
88	53-21	DMPC	15	-	-	F-TEM	7.5	2	soluble	0.6197
88	53-21	DMPC	15	-	-	F-TEM	7.5	2	total	0.7356
88	53-21	DMPC	15	-	-	F-TEM	7.5	2	active	0.162928
89	53-22	DMPC	15	-	-	F-TEG	15	2	soluble	0.0015
89	53-22	DMPC	15	-	-	F-TEG	15	2	total	0.0456
89	53-22	DMPC	15	-	-	F-TEG	15	2	active	-0.008051

[truncated: 2 more sheets: Figure-S2A, Figure-S2B]
